# Supplementary material for: Microbial and Metabolomic Insights into Lactic Acid Bacteria Co-Inoculation for Dough-Stage Triticale Fermentation
Source: Microorganisms. 2025 Jul 23;13(8):1723. doi: 10.3390/microorganisms13081723 (PMC12388346; doi:10.3390/microorganisms13081723)
Supplement: Supplementary file 1 [file microorganisms-13-01723-s001.zip]

Archive with 4 entries (4 files):
- Fig. S1.tif
- Table S1.pdf
- Table S2.pdf
- Table S3.xlsx
