# Supplementary material for: Microbial and Metabolomic Insights into Lactic Acid Bacteria Co-Inoculation for Dough-Stage Triticale Fermentation
Source: Microorganisms. 2025 Jul 23;13(8):1723. doi: 10.3390/microorganisms13081723 (PMC12388346; doi:10.3390/microorganisms13081723)
Supplement: Supplementary file 1 [file microorganisms-13-01723-s001.zip › Table S3.xlsx]

## Sheet: Sheet1
ID	name	mz	rt	exact_mass	ppm	formula	precursor_type	class	sub_class	KEGG	KEGG_Pathway	CAS	hmdb	library	MSI_levels	posneg	CK30_1	CK30_2	CK30_3	CK30_4	CK30_5	N30_1	N30_2	N30_3	N30_4	N30_5	NZ30_1	NZ30_2	NZ30_3	NZ30_4	NZ30_5	Z30_1	Z30_2	Z30_3	Z30_4	Z30_5
M169T848	Linalool-8-aldehyde	169.122	847.6	168.115	0	C10H16O2	[M+H]+			C20221	Global and overview maps; Metabolism of terpenoids and polyketides	118014-46-3		BioDeepDB	MSI_level1	pos	1.49642e+07	1.51857e+07	1.59968e+07	2.01058e+07	1.5404e+07	2.42124e+07	1.42204e+07	2.96981e+07	1.99558e+07	1.48946e+07	1.41471e+07	1.99372e+07	1.55894e+07	1.6404e+07	2.00279e+07	1.0241e+07	1.11045e+07	9.551e+06	7.61113e+06	4.98798e+06
M189T609	N6,N6,N6-Trimethyl-L-lysine	189.091	609.1	188.152	0.009	C9H20N2O2	[M+H]+	Carboxylic acids and derivatives	Amino acids, peptides, and analogues	C03793	Amino acid metabolism; Global and overview maps	55528-53-5	HMDB0001325	BioDeepDB	MSI_level1	pos	4.92853e+07	4.45812e+07	4.52613e+07	4.57866e+07	5.41231e+07	4.49009e+07	5.07622e+07	1.02713e+08	4.68165e+07	5.78258e+07	5.63935e+07	5.58628e+07	5.79738e+07	5.31307e+07	5.54834e+07	1.68951e+08	8.32646e+07	1.14235e+08	9.46595e+07	7.50148e+07
M144T36	Toluene-cis-dihydrodiol	144.102	35.6	126.068	0.01	C7H10O2	[M+NH4]+			C04592	Xenobiotics biodegradation and metabolism; Global and overview maps	41977-20-2		BioDeepDB	MSI_level1	pos	7.63623e+06	7.87214e+06	6.74917e+06	1.98978e+07	2.68535e+07	2.71934e+07	2.17853e+07	7.17732e+06	2.07762e+07	2.46868e+07	1.56716e+07	2.10343e+07	6.27377e+06	2.10891e+07	2.63287e+07	2.89463e+06	4.30009e+06	5.94321e+06	5.94722e+06	5.00628e+06
M139T35_1	4-Hydroxybenzoic acid	139.05	34.7	138.032	0.015	C7H6O3	[M+H]+	Benzene and substituted derivatives	Benzoic acids and derivatives	C00156	Metabolism of cofactors and vitamins; Skeleton-based classification; Xenobiotics biodegradation and metabolism; Chemical structure transformation maps; Global and overview maps	99-96-7	HMDB0000500	BioDeepDB	MSI_level1	pos	6.08495e+06	2.2795e+06	1.3708e+06	4.30332e+06	1.72456e+06	3.92785e+06	4.13308e+06	3.32665e+06	4.51578e+06	3.0566e+06	2.77787e+06	2.8142e+06	1.71359e+06	2.92685e+06	2.70198e+06	1.96023e+07	1.97389e+07	2.38174e+07	2.19345e+07	2.11882e+07
M127T271	Thymine	127.05	271.1	126.043	0.016	C5H6N2O2	[M+H]+	Diazines	Pyrimidines and pyrimidine derivatives	C00178	Global and overview maps; Nucleotide metabolism	153445-43-3	HMDB0000262	BioDeepDB	MSI_level1	pos	1.0795e+09	9.76566e+08	2.53978e+08	1.02458e+09	1.03733e+09	1.03364e+09	5.53037e+08	9.89092e+08	9.5554e+08	1.02556e+09	1.0702e+09	1.00642e+09	1.08589e+09	1.0151e+09	8.31941e+08	3.92973e+07	3.29468e+07	2.88949e+07	3.03424e+07	2.65093e+07
M127T984	Hydroxyhydroquinone	127.05	983.7	126.032	0.016	C6H6O3	[M+H]+			C02814	Xenobiotics biodegradation and metabolism; Global and overview maps	533-73-3	HMDB0124831	BioDeepDB	MSI_level1	pos	2.99896e+07	7.42044e+06	7.55764e+06	3.16769e+07	3.06767e+07	3.28594e+07	7.91756e+06	8.1711e+06	7.58635e+06	3.2253e+07	3.67293e+07	2.89502e+07	1.97386e+07	2.32707e+07	2.32369e+07	6.12053e+06	6.03097e+06	6.43302e+06	7.44555e+06	4.74494e+06
M339T622	Glyceollin I	339.121	621.9	338.115	0.017	C20H18O5	[M+H]+	Thiols	Alkylthiols	C01701	Biosynthesis of other secondary metabolites; Global and overview maps	66241-09-6	HMDB0033901	BioDeepDB	MSI_level1	pos	4.27263e+07	3.83678e+07	3.69974e+07	1.09645e+07	4.83208e+07	4.27836e+07	4.55376e+07	3.39736e+07	3.92718e+07	5.0753e+07	5.03917e+07	1.18434e+07	1.32846e+07	1.2954e+07	1.21562e+07	1.16669e+07	1.16731e+07	1.50215e+07	4.99336e+07	1.15525e+07
M230T163	1,4'-Bipiperidine-1'-carboxylic acid	230.186	162.5	212.152	0.02	C11H20N2O2	[M+NH4]+	Piperidines	Piperidinecarboxylic acids and derivatives	C16836		1026078-50-1	HMDB0060336	BioDeepDB	MSI_level1	pos	4.17169e+07	4.46881e+07	5.67274e+07	4.35852e+07	5.59147e+07	4.96091e+07	6.04095e+07	5.7523e+07	4.65845e+07	4.88764e+07	6.25306e+07	6.43198e+07	6.48797e+07	9.46116e+07	6.88344e+07	1.08037e+08	1.19722e+08	9.54831e+07	1.07761e+08	9.41476e+07
M149T334	3-Isochromanone	149.06	334.3	148.052	0.022	C9H8O2	[M+H]+			C07728	Xenobiotics biodegradation and metabolism; Global and overview maps	4385-35-7		BioDeepDB	MSI_level1	pos	5.92304e+08	6.11756e+08	5.66465e+08	5.78542e+08	5.95876e+08	5.09707e+08	5.05115e+08	5.1509e+08	5.22988e+08	5.24467e+08	5.12623e+08	4.41054e+08	4.99125e+08	4.78668e+08	4.82012e+08	1.10631e+09	2.60205e+08	2.34893e+08	1.0525e+09	8.26115e+08
M281T406	Aspartylphenylalanine	281.113	406.2	280.106	0.025	C13H16N2O5	[M+H]+	Carboxylic acids and derivatives	Amino acids, peptides, and analogues			13433-09-5	HMDB0000706	BioDeepDB	MSI_level1	pos	2.22901e+07	1.85907e+07	2.45178e+07	6.78316e+07	7.82988e+06	2.88634e+07	2.5768e+07	5.54479e+06	2.50477e+07	3.1546e+07	3.70338e+07	4.94262e+07	2.75164e+07	6.53855e+07	2.14215e+07	6.37446e+06	6.95504e+06	7.22971e+06	6.7033e+06	1.38797e+07
M293T833	16alpha-Hydroxysteroid	293.211	833.2	292.24	0.035	C19H32O2	[M+H]+			C01090				BioDeepDB	MSI_level1	pos	6.01333e+08	7.21608e+08	9.26913e+08	7.60023e+08	6.65195e+08	8.33488e+08	8.80411e+08	8.52131e+08	6.03719e+08	5.21136e+08	9.60467e+08	1.01328e+09	1.62153e+08	1.63506e+08	5.08708e+08	2.32525e+08	2.42553e+08	2.32408e+08	2.92481e+08	2.61448e+07
M348T181	2-N-Acetylparomamine	348.176	181.2	365.18	0.051	C14H27N3O8	[M-H2O+H]+			C17582	Biosynthesis of other secondary metabolites; Global and overview maps			BioDeepDB	MSI_level1	pos	2.96843e+07	2.83257e+07	9.28183e+06	3.21073e+07	7.33058e+06	3.06304e+07	3.26096e+07	3.89372e+07	3.54505e+07	2.84262e+07	1.85139e+07	1.02973e+07	3.38967e+07	3.33069e+07	3.43625e+07	226517	4.76468e+06	5.06534e+06	183067	702443
M224T35	4-Hydroxy-3-prenylbenzoate	224.128	34.7	206.094	0.066	C12H14O3	[M+NH4]+			C12458	Biosynthesis of other secondary metabolites; Global and overview maps		HMDB0135898	BioDeepDB	MSI_level1	pos	5.34973e+06	5.91529e+06	5.68565e+06	1.54928e+06	7.73908e+06	6.34674e+06	6.05687e+06	9.30375e+06	5.99462e+06	7.01478e+06	1.72862e+06	1.48123e+06	1.36177e+07	7.77825e+06	4.32082e+06	2.40394e+06	1.92783e+06	2.31996e+06	2.92707e+06	3.09507e+06
M187T117	ACMC-20m7bf	187.108	117	204.111	0.07	C8H16N2O4	[M-H2O+H]+			C04210		104537-93-1		BioDeepDB	MSI_level1	pos	1.59446e+08	1.36305e+08	1.43285e+08	1.32204e+08	1.45597e+08	1.12841e+08	1.18347e+08	1.10655e+08	1.33451e+08	1.27856e+08	2.47546e+07	1.16241e+08	2.56039e+07	1.29096e+08	2.73368e+07	7.3968e+07	7.00163e+07	7.18577e+07	6.03551e+07	6.65643e+07
M211T100	Phenylacetylglycine	211.108	99.6	193.074	0.071	C10H11NO3	[M+NH4]+	Carboxylic acids and derivatives	Amino acids, peptides, and analogues	C05598	Amino acid metabolism	500-98-1	HMDB0000821	BioDeepDB	MSI_level1	pos	4.53926e+06	8.34134e+06	7.34279e+06	6.1823e+06	6.56576e+06	7.25046e+06	9.28095e+06	8.69242e+06	5.44965e+06	5.58876e+06	6.56186e+06	5.93802e+06	7.67873e+06	5.074e+06	5.47082e+06	7.48119e+06	6.78822e+06	6.03919e+06	6.29049e+06	4.98459e+06
M211T199	5,6-dihydroxy-3-methyl-5,6-dihydroquinolin-2(1H)-one	211.108	199.3	193.074	0.071	C10H11NO3	[M+NH4]+			C06726				BioDeepDB	MSI_level1	pos	9.68942e+06	1.04978e+07	7.63713e+06	7.33733e+06	1.22909e+07	9.80513e+06	1.07269e+07	1.45086e+07	1.29844e+07	1.20962e+07	1.0484e+07	1.37587e+07	1.48049e+07	1.05745e+07	1.22689e+07	1.11134e+07	9.98375e+06	1.07494e+07	9.73261e+06	9.25056e+06
M209T494	benzyl 2-methyl-3-hydroxybutanoate	209.117	493.6	208.11	0.072	C12H16O3	[M+H]+			C04561				BioDeepDB	MSI_level1	pos	1.36989e+07	1.34941e+07	1.53582e+07	1.6302e+07	1.56163e+07	1.41251e+07	1.57142e+07	1.42255e+07	2.39924e+07	1.46996e+07	1.39854e+07	2.25014e+07	1.64074e+07	2.08946e+07	1.33573e+07	3.9333e+07	4.39789e+07	4.93328e+07	4.23624e+07	4.08168e+07
M143T71_3	Taurine	143.048	71.4	125.015	0.08	C2H7NO3S	[M+NH4]+	Organic sulfonic acids and derivatives	Organosulfonic acids and derivatives	C00245	Membrane transport; Metabolism of other amino acids; Lipid metabolism; Signaling molecules and interaction; Energy metabolism; Global and overview maps	107-35-7	HMDB0000251	BioDeepDB	MSI_level1	pos	3.76397e+07	2.06412e+07	3.45832e+07	3.5976e+07	3.38393e+07	3.67628e+07	3.49056e+07	3.49932e+07	3.23631e+07	3.44303e+07	3.62738e+07	3.08843e+07	3.1481e+07	3.47242e+07	3.56132e+07	1.10374e+08	9.56572e+07	8.85746e+07	1.05137e+08	9.50041e+07
M193T443	Sinapyl alcohol	193.086	443.2	210.089	0.082	C11H14O4	[M-H2O+H]+	Phenols	Methoxyphenols	C02325	Chemical structure transformation maps; Biosynthesis of other secondary metabolites; Global and overview maps	20675-96-1	HMDB0013070	BioDeepDB	MSI_level1	pos	2.78052e+07	2.65217e+07	2.20265e+07	2.51192e+07	3.0696e+07	2.71798e+07	1.65358e+07	3.64778e+06	2.5836e+07	2.78129e+07	3.00846e+07	2.41251e+07	2.44284e+07	2.48923e+07	2.37345e+07	3.66672e+07	3.72269e+07	4.21553e+07	4.19191e+07	1.46715e+08
M160T468	N-Hydroxy-1-aminonaphthalene	160.076	468.1	159.068	0.082	C10H9NO	[M+H]+	Naphthalenes		C14789	Xenobiotics biodegradation and metabolism	607-30-7	HMDB0062503	BioDeepDB	MSI_level1	pos	2.27986e+07	1.90891e+07	2.83395e+07	3.048e+07	3.3865e+07	4.73485e+06	5.07514e+06	5.01422e+06	2.26489e+07	2.83205e+07	3.48305e+07	2.90262e+07	2.48516e+07	2.6203e+07	3.04369e+07	3.91514e+06	3.74404e+06	5.06058e+06	5.13027e+06	4.21104e+06
M274T152	N-Succinyl-L,L-2,6-diaminopimelate	274.092	152.3	290.111	0.085	C11H18N2O7	[M-NH3+H]+	Carboxylic acids and derivatives	Amino acids, peptides, and analogues	C04421	Amino acid metabolism; Global and overview maps	26605-36-7	HMDB0012267	BioDeepDB	MSI_level1	pos	7.31521e+07	7.30912e+07	7.75336e+07	8.61573e+07	8.34794e+07	6.80985e+07	5.59835e+07	5.82649e+07	6.41961e+07	5.68678e+07	8.53604e+07	5.186e+07	5.40973e+07	6.53034e+07	6.12636e+07	3.21644e+07	3.03577e+07	2.01292e+07	2.50729e+07	1.29594e+08
M195T642	5-Hydroxyconiferaldehyde	195.065	642.4	194.058	0.09	C10H10O4	[M+H]+			C12204	Chemical structure transformation maps; Biosynthesis of other secondary metabolites; Global and overview maps	266999-89-7		BioDeepDB	MSI_level1	pos	1.96318e+07	2.38602e+07	1.90959e+07	2.25746e+07	5.50112e+06	1.99444e+07	2.0363e+07	1.59597e+07	1.60774e+07	1.93682e+07	3.52084e+07	2.30466e+07	2.09786e+07	2.10019e+07	1.84348e+07	1.43376e+07	1.44897e+07	1.41228e+07	1.34639e+07	1.18482e+07
M132T394_1	3-Hydroxy-2-oxoindole	132.044	393.8	149.048	0.094	C8H7NO2	[M-H2O+H]+	Indoles and derivatives	Indolines	C11130	Biosynthesis of other secondary metabolites; Global and overview maps	61-71-2	HMDB0240741	BioDeepDB	MSI_level1	pos	7.20671e+06	9.71863e+06	1.20958e+07	1.15808e+07	1.31959e+07	9.51107e+06	5.7336e+06	1.77e+06	1.2795e+07	1.26318e+07	1.37955e+07	9.32182e+06	1.07458e+07	1.07709e+07	1.2436e+07	2.99624e+07	2.69712e+07	3.74653e+07	2.56048e+07	2.82641e+07
M291T586	Tuberculosinol	291.268	586	290.261	0.096	C20H34O	[M+H]+			C19963				BioDeepDB	MSI_level1	pos	8.03037e+06	2.40973e+07	2.76944e+07	3.61351e+07	3.99053e+07	3.06763e+07	5.8483e+06	2.54022e+07	3.28362e+07	5.96228e+06	9.14157e+06	3.38495e+07	3.3565e+07	8.2938e+06	3.45011e+07	2.42861e+07	2.16537e+07	1.65322e+07	2.15675e+07	2.81084e+07
M205T173	6-Acetamido-3-oxohexanoate	205.118	172.7	187.084	0.101	C8H13NO4	[M+NH4]+			C03682				BioDeepDB	MSI_level1	pos	3.58749e+08	3.7542e+08	3.76449e+08	3.53018e+08	4.08713e+08	3.56257e+08	3.59648e+08	3.44268e+08	4.19448e+08	3.00087e+08	3.22502e+08	2.84134e+08	3.16299e+08	3.08663e+08	3.07777e+08	1.34695e+09	1.31887e+09	1.2078e+09	1.11737e+09	1.07584e+09
M175T702	1,3,6,8-Naphthalenetetrol	175.148	701.5	192.042	0.105	C10H8O4	[M-H2O+H]+			C04033		18512-30-6		BioDeepDB	MSI_level1	pos	5.65964e+07	5.80164e+07	6.32142e+07	5.89127e+07	7.07057e+07	5.37594e+07	5.29807e+07	5.12083e+07	5.60015e+07	7.95304e+07	6.17788e+07	5.59961e+07	6.41781e+07	5.76747e+07	5.76192e+07	1.17486e+08	1.76585e+07	2.38658e+08	1.2838e+08	1.54106e+07
M156T138	Clavulanate	156.065	138.4	199.048	0.108	C8H9NO5	[M-CO2+H]+			C11833		58001-44-8		BioDeepDB	MSI_level1	pos	4.25784e+06	4.67566e+06	3.41794e+07	1.58541e+07	1.78854e+07	1.75458e+07	4.10012e+06	1.53623e+07	4.52547e+06	1.34581e+07	4.28368e+06	1.54826e+07	1.58519e+07	2.04769e+07	3.58486e+06	9.36511e+06	1.15442e+07	2.38986e+07	9.76011e+06	2.69147e+07
M144T95	Acetylhomoserine	144.065	95.4	161.069	0.111	C6H11NO4	[M-H2O+H]+	Carboxylic acids and derivatives	Amino acids, peptides, and analogues	C01077	Amino acid metabolism; Global and overview maps	7540-67-2	HMDB0029423	BioDeepDB	MSI_level1	pos	5.50427e+07	6.02449e+07	5.0445e+07	7.66785e+07	1.64363e+08	8.48036e+07	1.44839e+08	5.84309e+07	7.46171e+07	6.11878e+07	5.24883e+07	7.94719e+07	9.56918e+07	6.08021e+07	5.3901e+07	3.03518e+08	3.37624e+08	1.15427e+08	1.29666e+08	3.18434e+08
M147T156	beta-Ethynylserine	147.076	156.3	129.043	0.113	C5H7NO3	[M+NH4]+			C22141	Biosynthesis of other secondary metabolites; Global and overview maps	64918-85-0		BioDeepDB	MSI_level1	pos	1.18471e+08	1.29597e+08	1.68274e+08	1.18012e+08	1.65697e+08	1.34467e+08	1.20233e+08	1.28532e+08	1.35536e+08	1.33612e+08	2.16897e+08	1.32929e+08	1.3991e+08	1.28723e+08	1.37288e+08	1.13069e+08	3.585e+07	1.04938e+08	3.21945e+07	9.99017e+07
M162T95	Aminoadipic acid	162.076	95.3	161.069	0.117	C6H11NO4	[M+H]+	Carboxylic acids and derivatives	Amino acids, peptides, and analogues	C00956	Amino acid metabolism; Biosynthesis of other secondary metabolites; Global and overview maps	1118-90-7	HMDB0000510	BioDeepDB	MSI_level1	pos	1.08498e+08	1.06927e+08	9.88057e+07	1.06161e+08	1.0478e+08	1.00841e+08	1.00696e+08	9.76255e+07	8.52536e+07	8.65808e+07	8.76561e+07	7.49885e+07	9.43283e+07	7.61706e+07	8.19581e+07	2.60951e+08	2.54334e+08	2.44778e+08	2.23826e+08	2.23542e+08
M143T181	N(6)-Methyllysine	143.118	180.5	160.121	0.119	C7H16N2O2	[M-H2O+H]+	Carboxylic acids and derivatives	Amino acids, peptides, and analogues	C02728		1188-07-4	HMDB0002038	BioDeepDB	MSI_level1	pos	4.79067e+07	4.85848e+07	4.4827e+07	5.35936e+07	4.26027e+07	4.44406e+07	4.71364e+07	4.01602e+07	4.41182e+07	4.14996e+07	3.86044e+07	4.03127e+07	4.44897e+07	4.02709e+07	3.88006e+07	1.44311e+07	1.45021e+07	1.38252e+07	1.26975e+07	1.11484e+08
M218T93	N-alpha-Acetyl-L-citrulline	218.113	93.1	217.106	0.126	C8H15N3O4	[M+H]+	Carboxylic acids and derivatives	Amino acids, peptides, and analogues	C15532	Amino acid metabolism; Global and overview maps	33965-42-3	HMDB0000856	BioDeepDB	MSI_level1	pos	8.05579e+07	2.97683e+07	1.19905e+08	8.41616e+07	7.84754e+07	1.09148e+08	1.2571e+08	1.13328e+08	7.62009e+07	1.07745e+08	9.75476e+07	6.87776e+07	6.88569e+07	7.10724e+07	6.51857e+07	8.97773e+07	8.20485e+07	6.10854e+07	5.88739e+07	7.06344e+07
M115T76	L-prolinamide	115.087	75.9	114.079	0.127	C5H10N2O	[M+H]+	Carboxylic acids and derivatives	Amino acids, peptides, and analogues			2812-47-7	HMDB0253910	BioDeepDB	MSI_level1	pos	6.40154e+07	6.38365e+07	5.95028e+07	5.88384e+07	5.56816e+07	5.04059e+07	5.07529e+07	5.05151e+07	5.42967e+07	5.03211e+07	4.94371e+07	5.08112e+07	4.92338e+07	4.89456e+07	5.23929e+07	1.31362e+08	1.24324e+08	1.04574e+08	9.69685e+07	1.04215e+08
M247T632	gamma-CEHC	247.133	631.5	264.136	0.148	C15H20O4	[M-H2O+H]+	Benzopyrans	1-benzopyrans			178167-77-6	HMDB0001931	BioDeepDB	MSI_level1	pos	4.76642e+07	4.59014e+07	4.75321e+07	4.82716e+07	5.50314e+07	4.26865e+07	4.74403e+07	4.46781e+07	4.524e+07	4.94312e+07	5.15442e+07	4.76166e+07	4.78693e+07	4.92961e+07	4.72359e+07	1.42777e+07	1.63907e+07	2.47421e+07	1.63141e+07	9.72407e+07
M219T882	(3E,7E)-4,8,12-Trimethyl-1,3,7,11-tridecatetraene	219.174	881.5	218.203	0.149	C16H26	[M+H]+	Prenol lipids	Sesquiterpenoids	C20700	Metabolism of terpenoids and polyketides	62235-06-7	HMDB0034498	BioDeepDB	MSI_level1	pos	2.62545e+07	2.52544e+07	2.83927e+07	2.79111e+07	2.76678e+07	2.60331e+07	2.83965e+07	2.5478e+07	3.1063e+07	2.55021e+07	3.22189e+07	2.36722e+07	3.46236e+07	3.23592e+07	2.72019e+07	2.0024e+07	8.47871e+07	2.78629e+07	4.50816e+07	1.37391e+07
M219T846	Solavetivone	219.174	845.5	218.167	0.149	C15H22O	[M+H]+	Prenol lipids	Sesquiterpenoids	C09737	Global and overview maps; Metabolism of terpenoids and polyketides	54878-25-0	HMDB0035657	BioDeepDB	MSI_level1	pos	1.53843e+08	1.13096e+08	1.38648e+08	1.2692e+08	1.29323e+08	1.09711e+08	1.32541e+08	1.37767e+08	1.33144e+08	1.42415e+08	1.26341e+08	1.18035e+08	1.60777e+08	1.80054e+08	1.33288e+08	9.27203e+07	4.36316e+08	4.21905e+08	4.67563e+08	3.45287e+08
M191T96	Diaminopimelic acid	191.103	96.5	190.095	0.151	C7H14N2O4	[M+H]+	Carboxylic acids and derivatives	Amino acids, peptides, and analogues	C00666	Amino acid metabolism; Global and overview maps	14289-34-0	HMDB0001370	BioDeepDB	MSI_level1	pos	1.80316e+08	1.8059e+08	2.071e+08	1.97526e+08	2.00036e+08	1.68188e+08	2.07523e+08	1.71325e+08	1.59466e+08	1.59548e+08	1.72916e+08	1.4395e+08	1.57406e+08	1.59933e+08	1.53915e+08	4.45492e+08	4.498e+08	4.33649e+08	3.91747e+08	3.73543e+08
M197T312	2,3-Dihydroxy-p-cumate	197.081	312.4	196.074	0.16	C10H12O4	[M+H]+			C06580	Xenobiotics biodegradation and metabolism; Global and overview maps	19420-61-2		BioDeepDB	MSI_level1	pos	2.17134e+07	2.05451e+07	2.49851e+07	2.26853e+07	2.16168e+07	2.12408e+07	1.65882e+07	1.37946e+07	1.91706e+07	1.43684e+07	1.92795e+07	1.4883e+07	1.61311e+07	1.76646e+07	1.6122e+07	1.89202e+07	3.36316e+07	1.90305e+07	2.9739e+07	3.75615e+07
M245T441	Leucylleucine	245.186	440.6	244.179	0.164	C12H24N2O3	[M+H]+	Carboxylic acids and derivatives	Amino acids, peptides, and analogues	C11332		3303-31-9	HMDB0028933	BioDeepDB	MSI_level1	pos	4.87069e+09	5.15367e+09	4.19375e+09	4.36259e+09	4.30633e+09	4.35728e+09	4.40895e+09	4.37799e+09	4.69703e+09	4.28237e+09	4.32074e+09	4.47233e+09	4.40744e+09	4.22344e+09	4.31877e+09	1.32132e+10	9.42084e+09	1.98867e+09	7.30834e+09	7.63631e+09
M227T84	Carnosine	227.114	83.6	226.107	0.168	C9H14N4O3	[M+H]+	Peptidomimetics	Hybrid peptides	C00386	Amino acid metabolism; Metabolism of other amino acids; Global and overview maps	305-84-0	HMDB0000033	BioDeepDB	MSI_level1	pos	1.9236e+07	4.7786e+06	1.61219e+07	1.92095e+07	2.09173e+07	1.79152e+07	1.63863e+07	1.57037e+07	2.13927e+07	2.03835e+07	1.85994e+07	1.5991e+07	1.58222e+07	1.50316e+07	1.51572e+07	2.14133e+07	2.18895e+07	1.70648e+07	1.8107e+07	6.7818e+07
M306T187	Cetraxate	306.166	187.5	305.163	0.177	C17H23NO4	[M+H]+			C01564		34675-84-8		BioDeepDB	MSI_level1	pos	1.12508e+08	9.31554e+07	1.19908e+08	9.34793e+07	1.28862e+08	2.67945e+08	1.08929e+08	1.04831e+08	8.70626e+07	1.12383e+08	1.05208e+08	8.75231e+07	1.10895e+08	1.14468e+08	1.03937e+08	1.347e+07	9.61674e+06	1.03815e+07	9.5613e+06	1.71418e+07
M172T277	Tetrahydrodipicolinate	172.06	276.9	171.053	0.185	C7H9NO4	[M+H]+	Carboxylic acids and derivatives	Amino acids, peptides, and analogues	C03972	Amino acid metabolism; Biosynthesis of other secondary metabolites; Global and overview maps	4226-22-6	HMDB0012289	BioDeepDB	MSI_level1	pos	1.23443e+07	1.1742e+07	1.1325e+07	1.21267e+07	1.36717e+07	1.85769e+07	1.0132e+07	9.53298e+06	1.05145e+07	9.01744e+06	1.0718e+07	8.97767e+06	9.31907e+06	9.40083e+06	9.9779e+06	3.44514e+06	2.96046e+06	3.32452e+06	2.9087e+06	2.56832e+06
M411T906	ST 29_3;O	411.362	905.9	410.355	0.187	C29H46O	[M+H]+			C15783	Lipid metabolism; Global and overview maps	29560-28-9	HMDB0006852	BioDeepDB	MSI_level1	pos	1.32928e+08	1.51786e+08	2.20587e+08	1.34865e+08	8.64395e+07	5.27708e+07	1.37578e+08	2.7439e+08	3.13949e+08	3.28182e+08	6.83229e+08	2.91457e+08	2.03133e+08	3.80943e+08	3.10697e+08	4.8213e+07	4.45168e+07	4.56255e+07	1.81787e+07	954732
M167T551	3-(2-Hydroxyphenyl)propanoic acid	167.07	551.2	166.063	0.195	C9H10O3	[M+H]+	Phenylpropanoic acids		C01198	Amino acid metabolism; Xenobiotics biodegradation and metabolism; Global and overview maps	495-78-3	HMDB0033752	BioDeepDB	MSI_level1	pos	1.2127e+08	1.03906e+08	1.06727e+08	1.0726e+08	1.32597e+08	9.93364e+07	1.07679e+08	9.44568e+07	1.06825e+08	1.22237e+08	1.15709e+08	1.52138e+08	1.75029e+08	1.14375e+08	1.1885e+08	2.12468e+08	2.08443e+08	2.54758e+08	2.25261e+08	1.87933e+08
M290T381	Lividamine	290.171	381.3	307.174	0.212	C12H25N3O6	[M-H2O+H]+			C21255	Biosynthesis of other secondary metabolites; Global and overview maps			BioDeepDB	MSI_level1	pos	1.58083e+08	1.79886e+08	1.41787e+08	1.55921e+08	3.54254e+07	1.50231e+08	1.62639e+08	3.98704e+07	1.57387e+08	1.44801e+08	4.1608e+07	1.49524e+08	1.51115e+08	1.54093e+08	3.97228e+07	8.10871e+07	3.37727e+08	6.04668e+07	5.81449e+07	2.60811e+08
M139T33	2,6-Dimethylaniline	139.123	33.3	121.089	0.215	C8H11N	[M+NH4]+	Benzene and substituted derivatives	Xylenes	C11004	Xenobiotics biodegradation and metabolism	1092805-08-7	HMDB0060677	BioDeepDB	MSI_level1	pos	3.7521e+06	5.87368e+06	4.61512e+06	3.3822e+06	4.56061e+06	6.17826e+06	3.46726e+06	3.16585e+06	2.59153e+06	3.50234e+06	3.38238e+06	1.92855e+06	2.83692e+06	2.46028e+06	3.01203e+06	3.62376e+06	2.30983e+06	2.72651e+06	3.08825e+06	3.00505e+06
M213T364	Pulcherriminic acid	213.16	364	256.142	0.218	C12H20N2O4	[M-CO2+H]+			C20515		957-86-8		BioDeepDB	MSI_level1	pos	1.54551e+08	1.49092e+08	1.32859e+08	1.40518e+08	1.36206e+08	2.84476e+08	1.66967e+08	5.23851e+08	1.58508e+08	1.56525e+08	1.55482e+08	1.3716e+08	1.56778e+08	1.45711e+08	3.57119e+07	2.14702e+08	2.09971e+08	1.89443e+08	6.78631e+08	1.58193e+08
M103T334	4-Methylbenzaldehyde	103.054	334.3	120.058	0.225	C8H8O	[M-H2O+H]+	Benzene and substituted derivatives	Benzoyl derivatives	C06758	Xenobiotics biodegradation and metabolism; Global and overview maps	104-87-0	HMDB0029638	BioDeepDB	MSI_level1	pos	1.81883e+09	1.82629e+09	1.83029e+09	1.85344e+09	1.98472e+09	1.80668e+09	1.76491e+09	1.89617e+09	1.98323e+09	1.94441e+09	2.16164e+09	1.79819e+09	1.99817e+09	1.91467e+09	1.91125e+09	5.46022e+09	5.13708e+09	5.09536e+09	4.88011e+09	4.10658e+09
M103T359	Styrene Oxide	103.054	358.5	120.058	0.225	C8H8O	[M-H2O+H]+	Benzene and substituted derivatives		C02083		192506-02-8	HMDB0062765	BioDeepDB	MSI_level1	pos	1.7954e+07	6.31641e+07	6.58581e+07	1.67707e+07	7.84542e+07	6.32108e+07	7.25362e+07	7.89148e+07	7.71185e+07	8.80317e+07	8.25037e+07	7.97967e+07	1.62652e+07	8.76236e+07	8.09196e+07	1.73894e+08	2.83998e+06	3.55378e+06	1.50243e+08	1.68451e+08
M166T90	Methionine sulfoxide	166.053	89.6	165.046	0.229	C5H11NO3S	[M+H]+	Carboxylic acids and derivatives	Amino acids, peptides, and analogues	C02989	Amino acid metabolism	62697-73-8	HMDB0002005	BioDeepDB	MSI_level1	pos	3.29775e+08	8.1082e+07	3.47754e+08	3.06894e+08	3.11306e+08	3.49682e+08	3.03536e+08	3.10903e+08	2.85229e+08	2.71337e+08	2.83002e+08	3.31787e+08	2.732e+08	2.49697e+08	2.41589e+08	1.25662e+09	1.2184e+09	1.2343e+09	1.1755e+09	1.10422e+09
M162T38	Naphthalene epoxide	162.091	37.7	144.058	0.23	C10H8O	[M+NH4]+	Naphthalenes		C14786	Xenobiotics biodegradation and metabolism	73136-20-6	HMDB0006215	BioDeepDB	MSI_level1	pos	2.32693e+07	2.39632e+07	2.42327e+07	1.20852e+07	2.62119e+07	2.0771e+07	1.55252e+07	2.30963e+07	2.19058e+07	2.12996e+07	4.36114e+06	2.30783e+07	1.42704e+07	2.10579e+07	2.45251e+07	1.41183e+06	1.635e+06	1.69292e+06	1.62633e+06	1.89375e+06
M228T290	L-Leucyl-L-proline lactam	228.171	289.9	210.137	0.236	C11H18N2O2	[M+NH4]+	Carboxylic acids and derivatives	Amino acids, peptides, and analogues			2873-36-1	HMDB0034276	BioDeepDB	MSI_level1	pos	5.34658e+07	5.46777e+07	4.82375e+07	4.8456e+07	5.45069e+07	5.09602e+07	4.568e+07	4.04233e+07	5.39384e+07	5.74e+07	5.11356e+07	5.16373e+07	5.99549e+07	5.25056e+07	5.67133e+07	1.16598e+07	1.14582e+07	1.46958e+07	1.13214e+07	6.2451e+07
M151T409	Perillyl aldehyde	151.112	409.2	150.104	0.237	C10H14O	[M+H]+	Prenol lipids	Monoterpenoids	C02576	Metabolism of terpenoids and polyketides	2111-75-3	HMDB0003647	BioDeepDB	MSI_level1	pos	2.51483e+07	2.04046e+07	2.66059e+07	2.52062e+07	3.05849e+07	2.02019e+07	2.1817e+07	1.89822e+07	2.22384e+07	2.40287e+07	2.44178e+07	1.67499e+07	2.04329e+07	2.12e+07	2.09068e+07	5.42196e+07	6.03109e+07	6.44819e+07	6.62526e+07	5.52682e+07
M153T988_1	Glyceraldehyde 3-phosphate	152.995	987.8	169.998	0.239	C3H7O6P	[M-H2O+H]+	Organooxygen compounds	Carbohydrates and carbohydrate conjugates	C00118	Metabolism of cofactors and vitamins; Chemical structure transformation maps; Carbohydrate metabolism; Biosynthesis of other secondary metabolites; Metabolism of terpenoids and polyketides; Energy metabolism; Global and overview maps	591-57-1	HMDB0001112	BioDeepDB	MSI_level1	pos	2.4924e+08	2.96581e+08	3.30752e+08	3.21122e+08	2.90543e+08	2.93656e+08	3.43571e+08	3.37641e+08	3.62921e+08	3.47145e+08	4.55398e+08	3.6041e+08	3.47588e+08	3.28425e+08	4.03289e+08	2.17628e+08	7.84717e+07	2.06566e+08	2.06075e+08	6.48452e+07
M311T834	9S-HpOTrE	311.222	833.7	310.214	0.239	C18H30O4	[M+H]+			C16321	Lipid metabolism; Global and overview maps	111004-08-1		BioDeepDB	MSI_level1	pos	5.40432e+07	6.56143e+07	7.86644e+07	6.8702e+07	6.88487e+07	6.93649e+07	6.49406e+07	6.96805e+07	5.74937e+07	4.66326e+07	7.74797e+07	7.76948e+07	5.03261e+07	8.02337e+07	4.32422e+07	5.47419e+07	3.46721e+07	3.36023e+07	9.90269e+07	5.02054e+07
M303T635	Isoetin	303.05	634.6	302.043	0.239	C15H10O7	[M+H]+			C10192	Biosynthesis of other secondary metabolites	1621-84-7	HMDB0029620	BioDeepDB	MSI_level1	pos	8.19701e+06	9.65305e+06	8.03494e+06	9.42043e+06	9.0468e+06	2.93169e+06	7.457e+06	6.14323e+06	9.42223e+06	8.15463e+06	1.06722e+07	2.99979e+06	8.78728e+06	9.12628e+06	6.21981e+06	4.40912e+06	4.56014e+06	4.93349e+06	4.00894e+06	3.91493e+06
M134T91_2	2-Oxovaleric acid	134.081	90.7	116.047	0.244	C5H8O3	[M+NH4]+	Keto acids and derivatives	Short-chain keto acids and derivatives	C06255		1821-02-9	HMDB0001865	BioDeepDB	MSI_level1	pos	7.67237e+06	1.77266e+07	1.75431e+07	1.33172e+07	1.08921e+07	1.34745e+07	1.46017e+07	1.51444e+07	1.49029e+07	1.22869e+07	1.48203e+07	1.24657e+07	1.27646e+07	1.11256e+07	1.32e+07	6.21584e+07	5.25809e+07	5.60723e+07	4.81702e+07	4.75155e+07
M291T773	Tetrahydrodeoxycorticosterone	291.268	773.1	334.251	0.248	C21H34O3	[M-CO2+H]+	Steroids and steroid derivatives	Hydroxysteroids	C13713	Lipid metabolism	567-02-2	HMDB0000879	BioDeepDB	MSI_level1	pos	8.20031e+06	2.26386e+07	3.45736e+07	7.35381e+07	4.56445e+07	3.90474e+07	8.59914e+06	2.79283e+07	4.21657e+07	3.85562e+07	8.67334e+06	4.60172e+07	3.85793e+07	3.1166e+07	3.73279e+07	8.02444e+06	1.03731e+07	1.48323e+07	1.17205e+07	1.06507e+07
M202T524	alpha-Methyl-DL-tryptophan	202.086	524.4	218.106	0.248	C12H14N2O2	[M-NH3+H]+	Carboxylic acids and derivatives	Amino acids, peptides, and analogues			13510-08-2	HMDB0248231	BioDeepDB	MSI_level1	pos	5.17864e+07	5.10615e+07	5.4787e+07	5.04765e+07	5.55717e+07	6.24811e+07	4.74863e+07	4.67957e+07	5.50127e+07	5.87371e+07	6.16793e+07	6.24389e+07	6.93617e+07	6.10076e+07	6.86593e+07	1.77644e+07	1.61211e+07	1.29108e+07	1.36084e+07	5.90948e+07
M251T581	MCULE-6511007969	251.164	581.3	250.157	0.249	C15H22O3	[M+H]+			C20405	Biosynthesis of other secondary metabolites; Global and overview maps			BioDeepDB	MSI_level1	pos	2.87313e+07	2.60602e+07	2.66282e+07	2.97037e+07	2.69157e+07	3.09469e+07	2.66162e+07	2.48934e+07	2.67219e+07	2.68742e+07	2.90909e+07	2.89896e+07	2.99145e+07	4.94983e+07	2.71109e+07	1.28431e+07	1.14392e+07	1.37225e+07	1.35512e+07	1.2225e+07
M251T612	cis-N-methyl-alpha-berbine	251.164	612	250.16	0.249	C18H20N+	[M+H]+			C05318				BioDeepDB	MSI_level1	pos	1.82233e+07	1.86992e+07	1.94022e+07	1.96671e+07	1.79446e+07	1.89071e+07	2.45458e+07	1.73545e+07	1.75219e+07	2.1208e+07	2.26152e+07	1.99527e+07	1.6904e+07	4.50432e+06	1.83263e+07	1.18338e+07	1.06814e+07	1.25283e+07	1.04993e+07	1.05618e+07
M220T140_2	3-hydroxy-5-methyl-1-naphthoic acid	220.118	139.7	202.063	0.251	C12H10O3	[M+NH4]+			C20805				BioDeepDB	MSI_level1	pos	1.38074e+07	1.15339e+07	1.3801e+07	1.22994e+07	1.61924e+07	1.28793e+07	1.11439e+07	7.1901e+06	7.9436e+06	1.18936e+07	1.29876e+07	1.01382e+07	1.41246e+07	1.11773e+07	6.20945e+06	2.23284e+07	2.19035e+07	2.09606e+07	2.0323e+07	1.88991e+07
M105T374	1-Phenylethanol	105.07	373.9	122.073	0.262	C8H10O	[M-H2O+H]+	Benzene and substituted derivatives		C07112		13323-81-4	HMDB0032619	BioDeepDB	MSI_level1	pos	4.74297e+08	4.11425e+08	4.01639e+08	3.96227e+08	4.1264e+08	3.28385e+08	3.80323e+08	3.59902e+08	4.20743e+08	4.8177e+08	3.48958e+08	3.75953e+08	4.22037e+08	3.82043e+08	4.0777e+08	9.17124e+08	9.64124e+08	1.09065e+09	1.04058e+09	7.8423e+08
M175T84_1	L-Arginine	175.119	84.1	174.112	0.267	C6H14N4O2	[M+H]+	Carboxylic acids and derivatives	Amino acids, peptides, and analogues	C00062	Cancer: overview; Membrane transport; Neurodegenerative disease; Biosynthesis of other secondary metabolites; Translation; Amino acid metabolism; Chemical structure transformation maps; Infectious disease: parasitic; Global and overview maps	74-79-3	HMDB0000517	BioDeepDB	MSI_level1	pos	5.28661e+08	5.6132e+08	5.65865e+08	5.44809e+08	5.76193e+08	5.9954e+08	7.11269e+08	7.18082e+08	5.64123e+08	5.08649e+08	5.37876e+08	5.5407e+08	5.32904e+08	5.47021e+08	5.21152e+08	2.12833e+09	1.98148e+09	1.62394e+09	1.58262e+09	1.65609e+09
M185T425	3-Methoxytyramine	185.129	424.9	167.095	0.274	C9H13NO2	[M+NH4]+	Phenols	Methoxyphenols	C05587	Nervous system; Biosynthesis of other secondary metabolites; Amino acid metabolism; Chemical structure transformation maps; Global and overview maps	554-52-9	HMDB0000022	BioDeepDB	MSI_level1	pos	2.63839e+07	2.47512e+07	2.24854e+07	2.1987e+07	2.06833e+07	2.14583e+07	2.00683e+07	5.16262e+07	3.22569e+07	2.24591e+07	2.27749e+07	2.26787e+07	2.27242e+07	2.10041e+07	1.80317e+07	3.24386e+07	3.2288e+07	2.76293e+07	3.75407e+07	2.33453e+07
M135T402	Indan-1-ol	135.08	402.2	134.073	0.277	C9H10O	[M+H]+	Indanes		C01710		36643-74-0	HMDB0059601	BioDeepDB	MSI_level1	pos	6.91663e+07	5.88568e+07	6.30149e+07	6.07735e+07	7.25725e+07	5.88216e+07	5.70202e+07	5.82975e+07	5.80658e+07	6.04066e+07	6.36187e+07	5.44329e+07	6.09239e+07	5.82238e+07	6.19602e+07	1.26699e+08	1.1972e+08	1.54617e+08	1.50597e+08	1.37795e+08
M339T544	Glyceollin II	339.123	543.6	338.115	0.278	C20H18O5	[M+H]+	Isoflavonoids	Furanoisoflavonoids	C10422	Biosynthesis of other secondary metabolites	67314-98-1	HMDB0034087	BioDeepDB	MSI_level1	pos	1.31262e+07	2.26311e+07	2.32614e+07	2.19475e+07	2.66787e+07	2.3837e+07	2.40277e+07	2.11332e+07	2.86902e+07	2.65282e+07	2.81806e+07	2.81041e+07	3.42795e+07	3.80116e+07	3.00464e+07	1.37008e+07	1.35879e+07	2.40459e+07	1.92766e+07	1.6229e+07
M223T556	(+)-Dehydrovomifoliol	223.133	555.9	222.126	0.288	C13H18O3	[M+H]+	Prenol lipids	Sesquiterpenoids	C02533		39763-33-2	HMDB0302822	BioDeepDB	MSI_level1	pos	2.33765e+07	1.96139e+07	2.1626e+07	2.05731e+07	2.22204e+07	2.32456e+07	5.25563e+06	1.98617e+07	2.63229e+07	2.27648e+07	5.4775e+06	2.40639e+07	2.17992e+07	6.04309e+07	1.95527e+07	8.8504e+06	9.97751e+06	9.80759e+06	5.32776e+07	8.31053e+06
M221T263	N-Hydroxy-L-tryptophan	221.092	263	220.085	0.292	C11H12N2O3	[M+H]+			C19716		87843-31-0		BioDeepDB	MSI_level1	pos	7.14353e+07	5.50578e+07	6.18094e+07	7.71764e+07	7.7128e+07	6.61782e+07	5.92499e+07	5.1324e+07	6.21858e+07	5.96872e+07	7.0353e+07	4.89133e+07	5.62329e+07	6.19928e+07	5.78889e+07	1.26863e+07	9.51928e+06	1.10665e+07	1.03193e+07	1.22238e+07
M162T517	Indole-3-carboxylic acid	162.055	517.5	161.048	0.292	C9H7NO2	[M+H]+	Indoles and derivatives	Indolecarboxylic acids and derivatives	C19837		771-50-6	HMDB0003320	BioDeepDB	MSI_level1	pos	1.66722e+07	1.92261e+07	1.82637e+07	1.85199e+07	1.91781e+07	1.9279e+07	2.10687e+07	2.26107e+07	1.91226e+07	1.73108e+07	2.66854e+07	1.71262e+07	1.88534e+07	1.83792e+07	1.9352e+07	2.71508e+07	3.44754e+07	2.27829e+07	2.53508e+07	1.94689e+07
M169T39	Hypotaurocyamine	169.097	38.9	151.042	0.301	C3H9N3O2S	[M+NH4]+			C02419		1119-54-6		BioDeepDB	MSI_level1	pos	2.9534e+07	5.18732e+07	5.7939e+07	5.53672e+07	3.82249e+07	5.57875e+07	5.25824e+07	5.44284e+07	5.39728e+07	5.7755e+07	3.5784e+07	2.16038e+07	2.84477e+07	2.65834e+06	2.47953e+06	1.16003e+07	1.06995e+07	1.05276e+07	1.00279e+07	1.02393e+07
M219T673	3,6,7,8-Tetrahydroxy-2-naphthoate	219.174	673.2	236.032	0.311	C11H8O6	[M-H2O+H]+			C21321	Global and overview maps; Metabolism of terpenoids and polyketides			BioDeepDB	MSI_level1	pos	4.58214e+07	2.93169e+07	2.47633e+07	2.28529e+07	2.96879e+07	2.92064e+07	3.07773e+07	2.74844e+07	2.97682e+07	3.07072e+07	3.82693e+07	2.53213e+07	2.70344e+07	3.45786e+07	2.45762e+07	2.24102e+07	2.2e+07	5.63719e+07	1.97857e+07	1.00997e+08
M204T140	L-Acetylcarnitine	204.123	140	203.116	0.35	C9H17NO4	[M+H]+	Fatty Acyls	Fatty acid esters			3040-38-8	HMDB0000201	BioDeepDB	MSI_level1	pos	7.9285e+07	4.41121e+07	8.81313e+07	4.49978e+07	5.1613e+07	5.49773e+07	5.87539e+07	5.76485e+07	3.77742e+07	4.18704e+07	4.07785e+07	3.95401e+07	3.99008e+07	1.0587e+08	4.17077e+07	4.16093e+07	4.79674e+07	4.64873e+07	4.60277e+07	4.14104e+07
M297T606	FA 18_2;O	297.242	606	296.235	0.365	C18H32O3	[M+H]+			C14825	Lipid metabolism; Global and overview maps	16833-56-0		BioDeepDB	MSI_level1	pos	2.30561e+07	2.07554e+07	1.99973e+07	2.43369e+07	3.42305e+07	5.1749e+06	1.96477e+07	1.71051e+07	1.87444e+07	2.03316e+07	2.25424e+07	4.6568e+06	2.81724e+07	4.74265e+06	1.95437e+07	9.69155e+06	1.04138e+07	1.21666e+07	1.2604e+07	4.40235e+07
M177T322	2-oxo-6-methylthiohexanoic acid	177.102	321.5	176.051	0.369	C7H12O3S	[M+H]+			C17216	Biosynthesis of other secondary metabolites; Global and overview maps			BioDeepDB	MSI_level1	pos	2.40861e+08	2.153e+08	2.35811e+08	2.2604e+08	2.34992e+08	1.98297e+08	1.97163e+08	1.597e+08	2.11009e+08	2.1297e+08	2.03299e+08	1.92313e+08	2.04711e+08	1.9946e+08	1.93169e+08	3.72228e+08	7.85514e+07	9.34056e+07	6.94681e+07	3.3639e+08
M184T292	3-Carboxy-4-methoxy-N-methyl-2-pyridone	184.06	292	183.053	0.37	C8H9NO4	[M+H]+			C04447				BioDeepDB	MSI_level1	pos	3.24264e+07	3.26797e+07	3.58042e+07	3.29634e+07	3.76068e+07	3.15039e+07	3.2024e+07	3.22013e+07	3.01916e+07	3.23117e+07	3.53468e+07	3.13793e+07	3.44486e+07	3.38207e+07	3.27813e+07	5.31588e+07	5.81463e+07	6.81573e+07	6.01459e+07	4.94208e+07
M221T783	germacra-1(10),4,11(13)-trien-12-ol	221.19	783.2	220.183	0.37	C15H24O	[M+H]+			C19676	Global and overview maps; Metabolism of terpenoids and polyketides	347377-91-7		BioDeepDB	MSI_level1	pos	1.17495e+07	1.39523e+07	1.53451e+07	1.18663e+07	1.79717e+07	2.09143e+07	1.44173e+07	7.66687e+06	1.60777e+07	7.56813e+06	1.98101e+07	1.48562e+07	8.86331e+06	1.89074e+07	1.26409e+07	7.12424e+06	6.40562e+06	9.24688e+06	4.54215e+07	4.90985e+06
M133T76	L-Ornithine	133.097	76.1	132.09	0.373	C5H12N2O2	[M+H]+	Carboxylic acids and derivatives	Amino acids, peptides, and analogues	C00077	Membrane transport; Metabolism of other amino acids; Biosynthesis of other secondary metabolites; Amino acid metabolism; Chemical structure transformation maps; Global and overview maps	70-26-8	HMDB0000214	BioDeepDB	MSI_level1	pos	1.4613e+08	1.3421e+08	1.30198e+08	1.21758e+08	1.256e+08	1.11038e+08	1.06878e+08	1.03957e+08	1.17339e+08	1.13271e+08	1.08516e+08	1.12265e+08	1.10953e+08	1.06047e+08	1.03353e+08	2.92621e+08	2.88284e+08	2.26347e+08	2.09275e+08	2.43038e+08
M339T617	8,9-DiHETrE	339.253	617	338.246	0.375	C20H34O4	[M+H]+	Fatty Acyls	Eicosanoids	C14773	Lipid metabolism; Nervous system; Global and overview maps	192461-96-4	HMDB0002311	BioDeepDB	MSI_level1	pos	2.70321e+07	2.80266e+07	3.17662e+07	2.62092e+07	3.18225e+07	2.84922e+07	3.29607e+07	3.1678e+07	2.68265e+07	3.39128e+07	3.60306e+07	2.9231e+07	3.46607e+07	3.24554e+07	3.4136e+07	2.02497e+07	1.981e+07	2.08482e+07	2.0032e+07	1.98543e+07
M293T898	16beta-Hydroxysteroid	293.211	898	292.24	0.376	C19H32O2	[M+H]+			C03050				BioDeepDB	MSI_level1	pos	3.38103e+08	2.73098e+08	3.77623e+08	2.60352e+08	4.84603e+08	3.39285e+08	3.80477e+08	3.46629e+08	2.53055e+08	1.81273e+08	4.56569e+08	4.81456e+08	5.02357e+08	4.99793e+08	1.76607e+08	2.05934e+07	2.87772e+07	3.24861e+07	5.83197e+07	3.7355e+07
M220T357_1	Diethyl oxalpropionate	220.097	357.1	202.084	0.38	C9H14O5	[M+NH4]+	Keto acids and derivatives	Beta-keto acids and derivatives	C04067		759-65-9	HMDB0032306	BioDeepDB	MSI_level1	pos	6.31555e+06	6.52695e+06	1.41079e+07	6.48395e+06	1.62165e+07	7.43028e+06	8.71606e+06	7.5979e+06	8.43455e+06	8.81778e+06	9.7105e+06	7.04834e+06	7.48693e+06	9.78579e+06	8.79846e+06	2.68426e+07	8.72611e+06	8.13455e+06	3.1091e+07	4.7125e+07
M201T232	Ala-Glu-OH	201.087	232.1	218.09	0.392	C8H14N2O5	[M-H2O+H]+			C20958		13187-90-1		BioDeepDB	MSI_level1	pos	2.24551e+08	2.15087e+08	2.15671e+08	2.53195e+08	2.0027e+08	2.73284e+08	2.21933e+08	2.07954e+08	2.12195e+08	1.8178e+08	1.74946e+08	1.79061e+08	2.0834e+08	1.69658e+08	1.93109e+08	7.53834e+07	7.85393e+07	6.48413e+07	6.29365e+07	2.66405e+08
M313T699	8(R)-Hydroperoxylinoleic acid	313.237	698.6	312.23	0.395	C18H32O4	[M+H]+	Fatty Acyls	Lineolic acids and derivatives	C14831	Lipid metabolism	143343-95-7	HMDB0004706	BioDeepDB	MSI_level1	pos	1.62431e+08	8.83482e+07	1.25389e+08	7.45475e+07	7.64256e+07	1.56806e+08	1.22676e+08	7.16484e+07	1.09803e+08	7.81147e+07	1.30532e+08	1.01151e+08	7.91262e+07	8.97613e+07	1.03229e+08	4.90723e+07	4.31773e+07	6.77996e+07	5.21468e+07	3.66035e+07
M170T368	4-Hydroxyphenyl acetate	170.081	368.4	152.047	0.395	C8H8O3	[M+NH4]+	Phenol esters		C13636	Xenobiotics biodegradation and metabolism; Global and overview maps	3233-32-7	HMDB0060390	BioDeepDB	MSI_level1	pos	2.0637e+07	3.79391e+06	1.76965e+07	1.64694e+07	2.23656e+07	1.79138e+07	1.56206e+07	1.61055e+07	1.30871e+07	3.63406e+06	1.79544e+07	1.48288e+07	3.71069e+06	1.57495e+07	2.12185e+07	2.29087e+07	3.85711e+07	3.02998e+07	2.51141e+07	2.30538e+07
M215T326_2	Methyl 8-methyl-3-oxo-8-azabicyclo[3.2.1]octane-2-carboxylate	215.139	326.3	197.105	0.402	C10H15NO3	[M+NH4]+			C20371				BioDeepDB	MSI_level1	pos	5.93582e+09	6.25544e+09	6.23097e+09	5.3449e+09	5.62996e+09	4.58051e+09	5.17799e+09	4.57611e+09	5.21575e+09	5.25524e+09	4.74682e+09	4.12626e+09	4.60495e+09	4.46341e+09	4.85162e+09	1.0358e+10	1.01024e+10	1.02084e+10	9.48489e+09	8.91999e+09
M213T494_1	Traumatin	213.149	494.4	212.141	0.406	C12H20O3	[M+H]+	Fatty Acyls	Fatty acids and conjugates	C16309	Lipid metabolism; Global and overview maps	100315-54-6	HMDB0037326	BioDeepDB	MSI_level1	pos	6.9524e+07	6.65542e+07	5.78752e+07	7.16575e+07	6.08905e+07	5.6736e+07	4.96517e+07	5.26141e+07	6.28441e+07	6.93653e+07	6.56621e+07	4.61438e+07	6.5848e+07	6.05584e+07	6.30126e+07	4.42788e+07	9.21621e+07	4.44973e+07	4.41317e+07	1.11535e+08
M237T847	Capsidiol	237.185	847.4	236.178	0.408	C15H24O2	[M+H]+	Prenol lipids	Sesquiterpenoids	C09627	Metabolism of terpenoids and polyketides	37208-05-2	HMDB0002352	BioDeepDB	MSI_level1	pos	3.20958e+07	2.60183e+07	1.66041e+07	2.47449e+07	2.04961e+07	2.20041e+07	2.51031e+07	2.3945e+07	2.77577e+07	2.68055e+07	1.83761e+07	2.01969e+07	3.01317e+07	1.799e+07	2.83883e+07	2.8362e+07	2.6982e+07	2.62699e+07	4.06811e+07	2.3099e+07
M198T111	L-Dopa	198.076	110.5	197.069	0.409	C9H11NO4	[M+H]+	Carboxylic acids and derivatives	Amino acids, peptides, and analogues	C00355	Nervous system; Endocrine system; Neurodegenerative disease; Biosynthesis of other secondary metabolites; Amino acid metabolism; Substance dependence; Chemical structure transformation maps; Global and overview maps	59-92-7	HMDB0000181	BioDeepDB	MSI_level1	pos	4.16237e+06	2.241e+07	2.50783e+07	4.5269e+07	3.71987e+07	2.91104e+07	1.82456e+07	3.23159e+07	2.40845e+07	2.10617e+07	3.97293e+07	1.73378e+07	1.91095e+07	2.51455e+07	2.6514e+07	8.67708e+07	8.22283e+07	4.05395e+07	3.70889e+07	9.48105e+07
M163T148	DL-Carnitine	163.123	148	162.113	0.422	C7H16NO3+	[M+H]+			C00487	Amino acid metabolism; Membrane transport; Global and overview maps	406-76-8		BioDeepDB	MSI_level1	pos	1.37574e+07	1.67298e+07	1.53098e+07	1.39943e+07	2.21408e+07	1.82222e+07	1.48363e+07	2.01896e+07	1.76904e+07	1.44034e+07	1.23912e+07	1.28713e+07	1.3124e+07	1.68322e+07	1.2934e+07	5.11397e+07	4.46091e+07	4.15766e+07	4.23581e+07	4.05361e+07
M244T91_1	gamma-Glutamyl-beta-cyanoalanine	244.093	90.8	243.086	0.437	C9H13N3O5	[M+H]+	Carboxylic acids and derivatives	Amino acids, peptides, and analogues	C05711	Metabolism of other amino acids	16051-95-9	HMDB0060478	BioDeepDB	MSI_level1	pos	1.35915e+07	1.12133e+07	1.93025e+07	1.86376e+07	1.4638e+07	1.68244e+07	1.67048e+07	1.72617e+07	1.30575e+07	1.2875e+07	1.45073e+07	1.25501e+07	1.93201e+07	1.59109e+07	1.26083e+07	1.09337e+08	9.26577e+07	6.5329e+07	2.76573e+07	5.48284e+07
M291T740	Tetraprenol	291.268	740.4	290.261	0.439	C20H34O	[M+H]+			C09094	Global and overview maps; Metabolism of terpenoids and polyketides	107852-51-7		BioDeepDB	MSI_level1	pos	2.15974e+08	1.81324e+08	3.10435e+08	1.93555e+08	2.55735e+08	2.15209e+08	2.23505e+08	2.18946e+08	3.33799e+08	2.61914e+08	3.21992e+08	2.31985e+08	2.37488e+08	2.31092e+08	2.42745e+08	2.69973e+07	2.60923e+07	9.47513e+07	2.82789e+07	1.73152e+07
M322T879	Arachidonic acid	322.274	879.5	304.24	0.443	C20H32O2	[M+NH4]+	Fatty Acyls	Fatty acids and conjugates	C00219	Circulatory system; Cell growth and death; Nervous system; Sensory system; Endocrine system; Lipid metabolism; Structure-based classification; Immune system; Infectious disease: parasitic; Global and overview maps	506-32-1	HMDB0001043	BioDeepDB	MSI_level1	pos	4.25389e+09	3.79624e+09	4.24315e+09	4.19162e+09	4.82255e+09	4.1642e+09	4.54341e+09	4.17468e+09	4.18256e+09	4.12583e+09	4.57085e+09	3.61563e+09	4.17235e+09	4.29206e+09	4.36761e+09	1.18449e+09	1.26424e+09	1.60433e+09	1.43435e+09	1.01295e+09
M357T498	Kievitone	357.133	498.4	356.126	0.444	C20H20O6	[M+H]+	Isoflavonoids	Isoflavans	C01590		40105-60-0	HMDB0034213	BioDeepDB	MSI_level1	pos	2.15462e+07	1.58593e+07	2.47768e+07	1.77349e+07	2.92835e+07	2.38839e+07	2.94861e+07	2.30839e+07	1.94024e+07	3.25312e+07	2.77612e+07	2.95538e+07	3.13211e+07	2.86553e+07	2.54915e+07	9.11413e+06	8.66752e+06	1.33728e+07	1.10254e+07	8.90552e+06
M287T773	9beta-Pimara-7,15-dien-19-al	287.237	773	286.23	0.451	C20H30O	[M+H]+			C20148				BioDeepDB	MSI_level1	pos	7.12172e+07	3.84208e+07	6.82431e+07	5.4156e+07	1.02837e+07	3.86907e+07	3.85491e+07	3.98434e+07	7.13309e+07	1.13969e+07	6.19512e+07	5.0551e+07	4.65812e+07	4.15362e+07	3.76146e+07	9.50984e+06	8.35233e+06	1.67483e+07	1.02908e+07	7.12548e+06
M219T289	L-Dihydroanticapsin	219.113	289	201.1	0.456	C9H15NO4	[M+NH4]+			C20940	Biosynthesis of other secondary metabolites; Global and overview maps			BioDeepDB	MSI_level1	pos	1.40425e+07	1.01095e+07	1.61388e+07	1.27789e+07	1.46013e+07	3.51496e+06	1.02459e+07	7.33574e+06	1.00952e+07	1.22834e+07	1.25488e+07	1.00784e+07	1.32513e+07	1.06341e+07	1.13829e+07	5.00197e+06	4.42986e+06	4.44515e+06	4.13655e+06	5.25469e+06
M179T461	3,4-dihydroxyphenylpyruvate	179.034	461.4	196.037	0.465	C9H8O5	[M-H2O+H]+			C04045	Amino acid metabolism; Global and overview maps	109170-71-0	HMDB0125373	BioDeepDB	MSI_level1	pos	7.03124e+07	6.31231e+07	6.81129e+07	7.68673e+07	8.3401e+07	5.69996e+07	6.30633e+07	5.7581e+07	6.319e+07	8.30727e+07	8.5611e+07	6.08163e+07	6.99579e+07	6.82721e+07	6.69094e+07	1.42001e+08	1.40016e+08	1.66988e+08	1.43674e+08	1.15142e+08
M180T39	N-Hydroxy-L-tyrosine	180.066	39.2	197.069	0.466	C9H11NO4	[M-H2O+H]+	Carboxylic acids and derivatives	Amino acids, peptides, and analogues	C03004	Metabolism of other amino acids; Global and overview maps	64448-49-3	HMDB0038750	BioDeepDB	MSI_level1	pos	1.03164e+07	1.57578e+06	1.77381e+07	1.70197e+07	1.87609e+07	1.04604e+07	1.65989e+07	1.78284e+07	1.34241e+07	7.90777e+06	7.67949e+06	1.26227e+07	9.20435e+06	7.0461e+06	4.87909e+06	2.9167e+06	3.51929e+06	3.78298e+06	3.69714e+06	4.03487e+06
M171T382	N8-Acetylspermidine	171.149	381.5	187.168	0.473	C9H21N3O	[M-NH3+H]+	Carboximidic acids and derivatives	Carboximidic acids	C01029		13431-24-8	HMDB0002189	BioDeepDB	MSI_level1	pos	1.82194e+07	1.73434e+07	1.17245e+07	1.26749e+07	1.79475e+07	1.99652e+07	4.69659e+07	1.09732e+07	1.22612e+07	1.63344e+07	2.5331e+07	1.01051e+07	1.74929e+07	1.7181e+07	1.82951e+07	2.11101e+07	2.14116e+07	2.25471e+07	2.19706e+07	1.86196e+07
M171T287	N1-Acetylspermidine	171.149	287.4	187.168	0.473	C9H21N3O	[M-NH3+H]+	Carboximidic acids and derivatives	Carboximidic acids	C00612		14278-49-0	HMDB0001276	BioDeepDB	MSI_level1	pos	6.27442e+07	3.47236e+07	3.36804e+07	3.50495e+07	3.71812e+07	3.43233e+07	3.35333e+07	3.00948e+07	6.23359e+07	4.56987e+07	3.83628e+07	3.29927e+07	3.96281e+07	3.51532e+07	3.42929e+07	8.32282e+06	7.63466e+06	7.22296e+06	7.72446e+06	1.01442e+07
M294T746	5a-Androstan-3b-ol	294.243	746.3	276.245	0.49	C19H32O	[M+NH4]+	Steroids and steroid derivatives	Androstane steroids	C02945		1224-92-6	HMDB0005830	BioDeepDB	MSI_level1	pos	4.84208e+07	2.79009e+07	2.83261e+07	2.82823e+07	4.57207e+07	3.78409e+07	4.18097e+07	3.02954e+07	3.50115e+07	4.01041e+07	3.25169e+07	3.59969e+07	3.42247e+07	3.16918e+07	5.8814e+07	1.54612e+07	1.70934e+07	2.1454e+07	4.81752e+07	3.95466e+07
M175T263	1-nitrosonaphthalene	175.087	263.2	157.053	0.495	C10H7NO	[M+NH4]+	Naphthalenes		C14788	Xenobiotics biodegradation and metabolism	21711-65-9	HMDB0062189	BioDeepDB	MSI_level1	pos	1.94354e+07	1.64889e+07	1.62596e+07	2.17142e+07	1.94513e+07	1.80275e+07	1.63032e+07	1.52938e+07	1.58806e+07	1.73345e+07	2.08953e+07	1.59836e+07	1.89251e+07	2.12392e+07	1.81284e+07	5.08667e+06	3.91488e+06	3.25632e+06	4.26213e+06	1.81289e+07
M290T305	Ophthalmic acid	290.135	305.4	289.127	0.497	C11H19N3O6	[M+H]+	Carboxylic acids and derivatives	Amino acids, peptides, and analogues	C21016	Amino acid metabolism; Global and overview maps	495-27-2	HMDB0005765	BioDeepDB	MSI_level1	pos	5.23189e+07	5.1585e+07	5.34699e+07	5.42366e+07	5.99902e+07	5.54127e+07	5.23318e+07	4.85608e+07	5.07543e+07	5.46337e+07	5.33051e+07	4.95501e+07	5.09154e+07	5.31215e+07	5.14127e+07	1.45588e+07	1.47095e+07	1.758e+07	1.28743e+07	1.54005e+07
M126T35	m-Cresol	126.091	34.8	108.058	0.498	C7H8O	[M+NH4]+	Phenols	Cresols	C01467	Xenobiotics biodegradation and metabolism; Global and overview maps	108-39-4	HMDB0002048	BioDeepDB	MSI_level1	pos	2.28015e+07	2.3005e+07	2.97669e+07	1.59409e+07	2.29422e+07	1.87188e+07	1.6115e+07	2.30523e+07	2.38426e+07	1.69123e+07	1.55569e+07	1.47126e+07	1.94827e+07	1.78706e+07	3.33592e+07	1.1311e+06	1.99628e+06	2.24052e+06	1.07844e+07	3.80091e+06
M161T421	Tryptamine	161.107	421	160.1	0.499	C10H12N2	[M+H]+	Indoles and derivatives	Tryptamines and derivatives	C00398	Biosynthesis of other secondary metabolites; Signaling molecules and interaction; Amino acid metabolism; Chemical structure transformation maps; Global and overview maps	61-54-1	HMDB0000303	BioDeepDB	MSI_level1	pos	4.18433e+07	3.57686e+07	3.70934e+07	4.84729e+07	5.68883e+07	2.55681e+07	2.30558e+07	1.78931e+07	3.64442e+07	3.90865e+07	4.49318e+07	2.67836e+07	3.14793e+07	3.64794e+07	3.21587e+07	8.11845e+07	8.48158e+07	8.48987e+07	7.32717e+07	8.69571e+07
M125T245	Nitrosobenzene	125.071	245.2	107.037	0.5	C6H5NO	[M+NH4]+	Benzene and substituted derivatives		C06876	Xenobiotics biodegradation and metabolism; Global and overview maps	586-96-9	HMDB0255658	BioDeepDB	MSI_level1	pos	3.4931e+07	3.59392e+07	3.31978e+07	3.01701e+07	3.89547e+07	8.47344e+06	3.52109e+07	3.10387e+07	4.48393e+07	3.61186e+07	4.82949e+07	3.78249e+07	4.16445e+07	4.04684e+07	4.90449e+07	2.10396e+07	1.83607e+07	1.70618e+07	1.6886e+07	1.60171e+07
M218T75	beta-Alanyl-L-lysine	218.15	75.4	217.143	0.508	C9H19N3O3	[M+H]+	Peptidomimetics	Hybrid peptides	C05341	Metabolism of other amino acids; Global and overview maps	22467-93-2	HMDB0060442	BioDeepDB	MSI_level1	pos	4.49306e+07	3.81857e+07	4.01853e+07	4.93875e+07	3.93297e+07	3.82185e+07	3.69154e+07	3.91693e+07	3.83754e+07	4.06533e+07	3.82895e+07	3.65987e+07	3.63773e+07	3.50661e+07	3.60326e+07	2.35379e+07	2.14119e+07	1.73181e+07	2.05824e+07	6.95603e+07
M307T722	Tetrahydrocorticosterone	307.263	722	350.246	0.512	C21H34O4	[M-CO2+H]+	Steroids and steroid derivatives	Hydroxysteroids	C05476	Lipid metabolism	68-42-8	HMDB0000268	BioDeepDB	MSI_level1	pos	4.10899e+08	3.53832e+08	2.15306e+08	3.49295e+08	2.44943e+08	4.02917e+08	9.89677e+07	2.21935e+08	3.77752e+08	4.70265e+08	4.31769e+08	3.62729e+08	2.51532e+08	2.37821e+08	3.4159e+08	2.98349e+07	3.24374e+07	4.98212e+07	2.03456e+08	2.06391e+08
M119T180	Phenylacetic acid	119.049	180.4	136.052	0.519	C8H8O2	[M-H2O+H]+	Benzene and substituted derivatives		C07086	Amino acid metabolism; Xenobiotics biodegradation and metabolism; Global and overview maps	1173020-54-6	HMDB0000209	BioDeepDB	MSI_level1	pos	2.55687e+08	3.12086e+08	3.00599e+08	3.53868e+08	3.42399e+08	3.22607e+08	2.63664e+08	3.01299e+08	2.72266e+08	3.09192e+08	4.78641e+08	3.05271e+08	2.89118e+08	3.44636e+08	3.02686e+08	6.0535e+07	4.87645e+07	3.74352e+07	3.5138e+07	8.01084e+07
M119T150	2-Methylbenzoic acid	119.049	150.2	136.052	0.519	C8H8O2	[M-H2O+H]+	Benzene and substituted derivatives	Benzoic acids and derivatives	C07215	Xenobiotics biodegradation and metabolism; Global and overview maps	25567-10-6	HMDB0002340	BioDeepDB	MSI_level1	pos	3.61851e+07	5.4781e+07	3.34277e+07	4.54903e+07	4.5075e+07	2.99293e+07	2.78354e+07	2.57312e+07	5.18538e+07	4.64328e+07	4.43362e+07	3.2725e+07	4.54782e+07	3.79794e+07	6.77767e+07	2.13358e+08	1.94048e+08	1.31837e+08	1.23711e+08	1.58603e+08
M188T460	6-Chloro-N-(1-methylethyl)-1,3,5-triazine-2,4-diamine	188.071	460.5	187.062	0.522	C6H10ClN5	[M+H]+	Triazines	Aminotriazines	C06559	Xenobiotics biodegradation and metabolism; Global and overview maps	6190-65-4	HMDB0033249	BioDeepDB	MSI_level1	pos	5.0381e+08	3.90162e+08	4.4517e+08	2.62311e+08	2.83354e+08	4.13659e+08	5.55751e+08	5.34375e+08	4.10698e+08	9.89173e+07	2.95309e+08	5.29052e+08	4.78032e+08	4.0522e+08	4.48544e+08	4.11107e+08	3.83281e+08	1.82725e+08	5.98067e+08	2.58651e+08
M188T428	Indoleacrylic acid	188.071	428.2	187.063	0.522	C11H9NO2	[M+H]+	Indoles and derivatives	Indoles	C21283		29953-71-7	HMDB0000734	BioDeepDB	MSI_level1	pos	3.31442e+08	2.92422e+08	3.29673e+08	3.18927e+08	3.73121e+08	2.96557e+08	2.85507e+08	2.7518e+08	3.3948e+08	3.54519e+08	3.78622e+08	3.17189e+08	3.58192e+08	4.64446e+08	3.56832e+08	8.05437e+08	7.27889e+08	8.29544e+08	7.78392e+08	7.02083e+08
M159T371	Tropine	159.077	370.9	141.115	0.524	C8H15NO	[M+NH4]+			C00729	Chemical structure transformation maps; Biosynthesis of other secondary metabolites; Global and overview maps	7432-10-2	HMDB0259297	BioDeepDB	MSI_level1	pos	2.38863e+07	2.61388e+07	2.38059e+07	2.28143e+07	2.31929e+07	2.81703e+07	4.96872e+07	2.3196e+07	2.41161e+07	2.40956e+07	2.34947e+07	2.44222e+07	2.79259e+07	2.38502e+07	2.52913e+07	3.65823e+07	3.11822e+07	3.93789e+07	3.71745e+07	3.28163e+07
M188T451	5-Methoxyindoleacetate	188.071	450.6	205.074	0.526	C11H11NO3	[M-H2O+H]+	Indoles and derivatives	Indolyl carboxylic acids and derivatives	C05660	Amino acid metabolism	142396-09-6	HMDB0004096	BioDeepDB	MSI_level1	pos	7.98527e+08	7.26791e+08	7.9434e+08	2.1585e+08	2.36245e+08	7.42364e+08	1.20866e+09	1.08986e+09	5.53502e+08	5.74593e+08	2.61433e+08	9.91156e+08	8.79928e+08	7.90176e+08	7.21751e+08	9.00222e+08	8.42738e+08	2.40748e+09	1.57656e+09	5.39858e+08
M188T549	(2R)-2-hydroxy-3-(1H-indol-3-yl)propanoic acid	188.071	549.4	205.074	0.526	C11H11NO3	[M-H2O+H]+			C22006	Amino acid metabolism; Global and overview maps	101312-07-6		BioDeepDB	MSI_level1	pos	8.05995e+07	8.51295e+07	8.31265e+07	8.24184e+07	9.12328e+07	8.52534e+07	7.46258e+07	6.82053e+07	8.17709e+07	9.40988e+07	9.52241e+07	8.49051e+07	9.48473e+07	8.66201e+07	9.40504e+07	6.99781e+07	7.29295e+07	7.45041e+07	7.30461e+07	7.56714e+07
M275T674	9,10-EOT	275.2	673.6	292.204	0.528	C18H28O3	[M-H2O+H]+			C16324	Lipid metabolism; Global and overview maps			BioDeepDB	MSI_level1	pos	1.67265e+09	1.65072e+09	1.88887e+09	1.82865e+09	2.24782e+09	2.41993e+09	1.79564e+09	2.3804e+09	1.83461e+09	2.16281e+09	2.20919e+09	1.83989e+09	2.00223e+09	1.86243e+09	1.82188e+09	3.82417e+08	4.11332e+08	3.77808e+09	4.20827e+08	2.84134e+08
M641T950	16(R)-HETE	641.477	949.7	320.235	0.531	C20H32O3	[2M+H]+	Fatty Acyls	Eicosanoids	C14778	Lipid metabolism	128914-46-5	HMDB0004680	BioDeepDB	MSI_level1	pos	9.86374e+07	4.1909e+07	1.16445e+08	5.0374e+07	4.30664e+07	9.92489e+07	8.30568e+07	1.12267e+08	4.73325e+07	1.01414e+08	3.94136e+07	1.78864e+07	2.34688e+07	3.82421e+07	2.03554e+07	1.09036e+06	2.15816e+06	1.53897e+07	8.25072e+06	4.30751e+06
M759T908_1	Erythromycin C	758.543	908.5	719.446	0.553	C36H65NO13	[M+K]+			C06616	Global and overview maps; Metabolism of terpenoids and polyketides	1675-02-1		BioDeepDB	MSI_level1	pos	4.86032e+07	2.94015e+06	1.15312e+08	3.14025e+06	2.34786e+06	3.96516e+07	1.63903e+07	1.17457e+07	1.12042e+06	5.46698e+07	2.0008e+06	1.68837e+06	964706	2.01089e+07	1.56452e+06	2.76216e+08	1.38899e+08	2.96122e+08	2.66713e+08	6.04626e+07
M229T680	Traumatic acid	229.143	680.4	228.136	0.56	C12H20O4	[M+H]+	Fatty Acyls	Fatty acids and conjugates	C16308	Lipid metabolism; Global and overview maps	6402-36-4	HMDB0000933	BioDeepDB	MSI_level1	pos	2.45299e+08	2.62818e+08	2.07092e+08	1.97334e+08	1.95302e+08	1.62674e+08	1.27778e+08	1.25713e+08	1.84928e+08	2.11456e+08	1.52575e+08	1.5104e+08	1.5496e+08	1.65517e+08	1.45432e+08	1.20016e+08	9.92434e+07	9.77341e+08	1.36204e+08	8.20914e+07
M311T779	ACMC-20m5rp	311.221	778.9	310.214	0.56	C18H30O4	[M+H]+			C20704				BioDeepDB	MSI_level1	pos	7.98276e+07	9.07892e+07	1.30924e+08	9.49257e+07	9.01053e+07	1.26669e+08	1.08296e+08	1.19961e+08	7.94645e+07	8.01243e+07	1.2532e+08	1.11581e+08	9.23218e+07	1.01425e+08	8.86253e+07	4.59394e+07	3.95892e+07	5.1514e+07	2.71297e+08	2.76743e+07
M311T552	(9R,10E,12Z,15Z)-9-hydroperoxyoctadeca-10,12,15-trienoic acid	311.221	551.8	310.214	0.56	C18H30O4	[M+H]+			C19936		67597-25-5		BioDeepDB	MSI_level1	pos	9.77361e+07	6.51761e+07	6.5387e+07	6.14074e+07	6.11043e+07	6.77633e+07	5.7269e+07	5.62338e+07	5.74001e+07	5.72168e+07	5.86634e+07	7.9057e+07	5.58845e+07	5.15748e+07	5.34609e+07	2.66205e+07	2.56039e+07	2.86636e+07	2.97264e+07	1.15171e+08
M171T385	6-Acetamido-3-aminohexanoate	171.113	384.6	188.116	0.573	C8H16N2O3	[M-H2O+H]+			C03846				BioDeepDB	MSI_level1	pos	5.14742e+07	4.95336e+07	4.70978e+07	5.594e+07	4.15547e+07	1.25052e+07	5.05394e+07	4.34904e+07	4.79864e+07	4.52152e+07	3.98648e+07	4.37227e+07	5.20389e+07	3.99112e+07	4.74692e+07	7.40954e+07	8.26185e+07	8.23667e+07	8.06343e+07	7.00604e+07
M149T458	3-Formylsalicylic Acid	149.096	458	166.027	0.576	C8H6O4	[M-H2O+H]+			C13277		610-04-8		BioDeepDB	MSI_level1	pos	3.5108e+07	3.56791e+07	3.4841e+07	3.59764e+07	4.65441e+07	3.52137e+07	2.67169e+07	2.66196e+07	3.4143e+07	4.09684e+07	4.69757e+07	3.10399e+07	3.30304e+07	3.50711e+07	3.48179e+07	6.45252e+07	1.08732e+08	7.62769e+07	7.66326e+07	6.65147e+07
M201T463	2,2,3-Trihydroxydiphenylether	201.054	463	218.058	0.584	C12H10O4	[M-H2O+H]+			C07733	Xenobiotics biodegradation and metabolism; Global and overview maps	128292-53-5		BioDeepDB	MSI_level1	pos	1.0736e+07	6.73736e+07	1.22331e+07	1.16866e+07	1.20735e+07	6.11143e+07	9.10807e+07	1.28422e+08	9.1122e+06	5.71122e+07	1.26468e+07	6.26425e+07	9.8266e+06	6.20454e+07	9.36777e+06	1.7419e+07	9.8408e+07	1.74495e+07	2.47947e+07	1.61102e+07
M223T710	Nerolidol	223.206	709.7	222.198	0.587	C15H26O	[M+H]+	Prenol lipids	Sesquiterpenoids	C01126	Global and overview maps; Metabolism of terpenoids and polyketides	7212-44-4	HMDB0035662	BioDeepDB	MSI_level1	pos	1.68869e+07	1.57483e+07	1.54529e+07	1.52455e+07	1.99739e+07	1.62074e+07	1.78491e+07	1.6055e+07	1.413e+07	1.74733e+07	1.58276e+07	1.48169e+07	1.66468e+07	1.62124e+07	1.95584e+07	1.07933e+07	1.07344e+07	1.20393e+07	1.15821e+07	8.39571e+06
M355T519	Trioxilin A3	355.117	518.5	354.241	0.589	C20H34O5	[M+H]+			C04843		68860-46-8	HMDB0001977	BioDeepDB	MSI_level1	pos	7.449e+07	5.76154e+07	8.32796e+07	4.46224e+07	8.44066e+07	7.64002e+07	6.31606e+07	5.81938e+07	5.92925e+07	7.46531e+07	8.81353e+07	9.65312e+07	1.17065e+08	1.02855e+08	7.70379e+07	3.0436e+07	2.95288e+07	7.84023e+06	3.32171e+07	3.02224e+06
M135T575	(-)-cis-Carveol	135.117	574.8	152.12	0.592	C10H16O	[M-H2O+H]+	Prenol lipids	Monoterpenoids	C11395	Metabolism of terpenoids and polyketides	2102-59-2	HMDB0036082	BioDeepDB	MSI_level1	pos	2.34701e+07	5.53557e+06	6.53597e+06	2.70338e+07	2.68077e+07	6.17308e+06	2.40617e+07	5.98831e+06	3.31892e+07	2.47801e+07	3.1428e+07	2.63882e+07	6.88856e+06	5.45667e+06	3.15042e+07	7.90439e+07	1.48106e+07	7.59612e+07	1.06812e+08	6.74373e+07
M325T639	Cortol	325.274	639.2	368.256	0.593	C21H36O5	[M-CO2+H]+	Steroids and steroid derivatives	Hydroxysteroids	C05482	Lipid metabolism	516-38-1	HMDB0003180	BioDeepDB	MSI_level1	pos	1.11093e+08	1.00673e+08	1.12397e+08	2.40679e+07	1.35027e+08	1.53518e+08	1.1312e+08	1.03581e+08	1.56988e+08	1.21364e+08	1.25721e+08	1.25202e+08	1.26735e+08	1.26288e+08	1.29759e+08	3.27442e+07	3.21875e+07	4.58667e+07	3.73334e+07	3.05807e+07
M145T176	(1S,2R)-Naphthalene 1,2-oxide	145.065	175.8	144.058	0.608	C10H8O	[M+H]+	Naphthalenes		C14787	Xenobiotics biodegradation and metabolism	24825-00-1	HMDB0060301	BioDeepDB	MSI_level1	pos	2.94998e+08	2.81152e+08	4.15061e+08	8.2173e+07	8.26479e+07	3.52869e+08	5.9044e+08	5.1166e+08	2.66718e+08	2.31102e+08	8.78059e+07	4.47651e+08	3.71357e+08	3.39452e+08	3.26148e+08	5.03036e+07	3.77321e+07	9.39649e+07	8.90897e+07	1.95487e+07
M235T552	Germacrene A acid	235.169	551.8	234.162	0.628	C15H22O2	[M+H]+			C19678	Global and overview maps; Metabolism of terpenoids and polyketides	347377-92-8		BioDeepDB	MSI_level1	pos	2.63791e+07	3.19748e+07	2.76516e+07	2.81019e+07	3.14118e+07	3.35857e+07	2.78735e+07	2.80893e+07	3.03421e+07	3.07389e+07	3.33616e+07	3.14117e+07	3.21807e+07	3.11151e+07	2.94416e+07	1.62537e+07	1.57969e+07	1.61348e+07	1.76169e+07	6.45441e+07
M152T103	Dopamine quinone	152.071	103.2	151.063	0.646	C8H9NO2	[M+H]+	Organooxygen compounds	Carbonyl compounds	C17755	Neurodegenerative disease; Biosynthesis of other secondary metabolites	50673-96-6	HMDB0012219	BioDeepDB	MSI_level1	pos	4.80249e+07	5.64818e+07	1.63451e+08	5.71277e+07	5.80867e+07	6.33883e+07	5.27967e+07	6.574e+07	5.51817e+07	5.66193e+07	7.45852e+07	5.70785e+07	6.39745e+07	5.34883e+07	6.06408e+07	3.52957e+08	3.12091e+08	2.90211e+08	2.14942e+08	1.53089e+09
M122T374	Phenylethylamine	122.097	373.9	121.089	0.647	C8H11N	[M+H]+	Benzene and substituted derivatives	Phenethylamines	C05332	Amino acid metabolism; Global and overview maps	64-04-0	HMDB0012275	BioDeepDB	MSI_level1	pos	1.90508e+08	1.75676e+08	1.65199e+08	1.62461e+08	1.6441e+08	1.29681e+08	1.58608e+08	1.49489e+08	1.70691e+08	1.93537e+08	1.49137e+08	1.58037e+08	1.77419e+08	1.55985e+08	1.60053e+08	3.56441e+08	3.60792e+08	4.09066e+08	3.89196e+08	2.87998e+08
M321T912	3beta-Hydroxy-4beta-hydroxymethyl-4alpha-methylsteroid	321.279	912.1	320.272	0.647	C21H36O2	[M+H]+			C22104				BioDeepDB	MSI_level1	pos	9.83885e+06	4.47191e+06	1.30645e+07	1.71649e+07	1.26117e+07	6.55257e+07	1.03041e+07	8.81097e+06	1.67876e+07	1.34156e+07	8.02447e+07	1.19223e+07	1.59156e+07	5.25042e+06	7.90018e+07	2.97286e+08	2.51497e+08	2.79929e+08	2.73624e+08	2.09804e+08
M149T317	Dihydroxyfumaric acid	149.06	316.8	148.001	0.649	C4H4O6	[M+H]+	Keto acids and derivatives	Short-chain keto acids and derivatives	C00975	Carbohydrate metabolism; Global and overview maps	13096-38-3	HMDB0002050	BioDeepDB	MSI_level1	pos	2.59753e+07	5.78874e+06	2.9694e+07	6.71047e+06	3.23828e+07	2.33638e+07	2.33084e+07	2.60365e+07	2.46022e+07	2.59232e+07	3.16822e+07	2.48406e+07	2.88603e+07	2.48671e+07	2.8244e+07	6.30414e+07	1.30679e+07	1.26746e+07	1.22235e+07	7.61404e+07
M175T98	L-Theanine	175.108	97.8	174.1	0.65	C7H14N2O3	[M+H]+	Carboxylic acids and derivatives	Amino acids, peptides, and analogues	C01047		3081-61-6	HMDB0034365	BioDeepDB	MSI_level1	pos	1.6729e+08	1.32046e+08	1.50764e+08	1.44364e+08	1.45338e+08	1.37143e+08	1.45847e+08	1.26992e+08	1.25779e+08	1.23732e+08	1.02349e+08	9.17665e+07	1.09322e+08	1.07523e+08	1.07582e+08	3.2593e+08	3.03211e+08	2.51443e+08	2.37262e+08	2.54398e+08
M296T861	gamma-Linolenic acid	296.258	861.2	278.225	0.653	C18H30O2	[M+NH4]+	Fatty Acyls	Lineolic acids and derivatives	C06426	Lipid metabolism; Global and overview maps	506-26-3	HMDB0003073	BioDeepDB	MSI_level1	pos	9.97713e+07	4.05102e+07	7.25041e+07	1.45654e+08	9.86011e+07	5.8121e+07	5.27792e+07	7.95363e+07	9.34795e+07	3.53421e+07	8.14832e+07	8.35468e+07	5.38287e+07	4.88218e+07	5.5484e+07	4.62166e+06	4.26812e+06	3.40732e+06	8.91457e+06	5.02912e+06
M293T324	gamma-Glutamyltyrosine	293.113	324.3	310.116	0.656	C14H18N2O6	[M-H2O+H]+	Carboxylic acids and derivatives	Amino acids, peptides, and analogues			7432-23-7	HMDB0011741	BioDeepDB	MSI_level1	pos	9.54392e+07	7.89623e+07	1.03314e+08	9.76388e+07	1.19491e+08	1.0237e+08	1.00347e+08	1.00126e+08	9.09361e+07	9.83025e+07	1.07768e+08	9.09511e+07	1.10774e+08	1.04059e+08	9.71566e+07	2.76732e+07	1.3744e+07	1.00515e+07	1.201e+07	1.07836e+07
M249T769	ST 19_0;O2	249.257	768.6	292.24	0.656	C19H32O2	[M-CO2+H]+			C12525		571-20-0	HMDB0000493	BioDeepDB	MSI_level1	pos	1.92924e+07	1.70221e+07	1.75555e+07	1.73359e+07	2.36773e+07	2.23774e+07	2.26527e+07	2.62037e+07	1.911e+07	2.29973e+07	1.97312e+07	1.74387e+07	2.59729e+07	1.76441e+07	2.03911e+07	383533	342896	5.66512e+07	443090	404851
M177T405	4-Methylumbelliferone	177.054	404.5	176.047	0.668	C10H8O3	[M+H]+	Coumarins and derivatives	Hydroxycoumarins	C03081		1569304-40-0	HMDB0059622	BioDeepDB	MSI_level1	pos	9.09712e+06	4.07809e+07	4.79986e+07	1.06202e+07	4.81413e+07	4.43413e+07	3.87132e+07	9.09632e+06	1.01167e+07	4.73817e+07	4.90967e+07	4.1163e+07	3.9655e+07	4.72989e+07	4.5201e+07	3.37218e+06	6.62443e+07	6.36224e+07	3.78195e+06	6.7224e+07
M177T317_1	1,3,8-Naphthalenertriol	177.054	317.2	176.047	0.668	C10H8O3	[M+H]+			C01173		7124-49-4		BioDeepDB	MSI_level1	pos	5.19095e+07	4.32363e+07	5.79196e+07	4.73887e+07	6.75284e+07	4.07496e+07	4.89e+07	4.23069e+07	5.00916e+07	5.64039e+07	9.12655e+07	6.84852e+07	5.73389e+07	5.40371e+07	5.25133e+07	8.05628e+07	8.49073e+07	1.20485e+08	8.98104e+07	1.29179e+08
M325T92	Sucrose	325.112	91.8	342.116	0.669	C12H22O11	[M-H2O+H]+	Organooxygen compounds	Carbohydrates and carbohydrate conjugates	C00089	Membrane transport; Sensory system; Digestive system; Carbohydrate metabolism; Global and overview maps	85456-51-5	HMDB0000258	BioDeepDB	MSI_level1	pos	2.25191e+07	2.62265e+07	3.23846e+07	2.99009e+07	2.60627e+07	1.94056e+07	2.02335e+07	2.15658e+07	2.54054e+07	2.12728e+07	3.59868e+07	1.60911e+07	2.15805e+07	2.45484e+07	1.64061e+07	3.46272e+07	3.13498e+07	2.16966e+07	2.48961e+07	1.32721e+08
M200T176	AKOS006369514	200.103	175.7	182.069	0.678	C8H10N2O3	[M+NH4]+			C21326	Global and overview maps; Metabolism of terpenoids and polyketides			BioDeepDB	MSI_level1	pos	5.47673e+06	4.60842e+06	2.95548e+06	5.07537e+06	4.56847e+06	4.50257e+06	4.09444e+06	2.71747e+06	5.99398e+06	6.02331e+06	3.66322e+06	6.16361e+06	5.87429e+06	3.79666e+06	4.21902e+06	2.02744e+06	1.26603e+07	1.00387e+07	2.1419e+06	2.67264e+06
M169T144	Uric acid	169.036	143.7	168.028	0.685	C5H4N4O3	[M+H]+	Imidazopyrimidines	Purines and purine derivatives	C00366	Global and overview maps; Nucleotide metabolism; Digestive system	69-93-2	HMDB0000289	BioDeepDB	MSI_level1	pos	2.9293e+07	2.16528e+07	3.39699e+07	2.13754e+07	2.64955e+07	2.24241e+07	3.02433e+07	2.00979e+07	2.61683e+07	2.74015e+07	2.77816e+07	2.5412e+07	2.92033e+07	3.29107e+07	2.69846e+07	4.78616e+07	4.53307e+07	4.76168e+07	5.33589e+07	5.17466e+07
M213T506	1-epi-Valienol 7-phosphate	213.16	506.2	256.035	0.687	C7H13O8P	[M-CO2+H]+			C21205	Biosynthesis of other secondary metabolites; Global and overview maps			BioDeepDB	MSI_level1	pos	1.60654e+07	5.28338e+06	1.74805e+07	1.69255e+07	3.49908e+06	1.85104e+07	1.95569e+07	2.24532e+07	4.74317e+06	1.49617e+07	1.64698e+07	5.2981e+06	2.05287e+07	1.82962e+07	1.94435e+07	2.474e+07	8.7901e+06	2.1011e+07	2.48508e+07	1.82635e+07
M297T740	12,13-EpOME	297.242	740.4	296.235	0.702	C18H32O3	[M+H]+	Fatty Acyls	Fatty acids and conjugates	C08368		32381-42-3	HMDB0004702	BioDeepDB	MSI_level1	pos	5.59417e+07	4.88728e+07	4.05022e+07	4.20418e+07	4.71042e+07	6.13602e+07	4.63781e+07	4.27659e+07	5.48777e+07	6.15694e+07	4.83979e+07	4.36118e+07	6.25909e+07	3.75023e+07	5.1292e+07	1.51666e+07	1.47174e+07	2.26471e+07	4.99897e+06	5.4103e+06
M204T314	N-Acetyl-D-hexosamine	204.087	314.4	221.09	0.708	C8H15NO6	[M-H2O+H]+			C03136				BioDeepDB	MSI_level1	pos	3.05505e+07	2.5201e+07	3.02592e+07	2.96811e+07	3.37775e+07	2.9445e+07	3.15944e+07	2.8334e+07	2.80015e+07	7.79181e+07	2.75679e+07	2.16582e+07	2.86865e+07	2.36637e+07	2.52142e+07	1.05393e+07	1.05964e+07	1.34263e+07	1.25736e+07	4.58377e+07
M165T195	2-Hydroxycinnamic acid	165.054	194.9	164.047	0.716	C9H8O3	[M+H]+	Cinnamic acids and derivatives	Hydroxycinnamic acids and derivatives	C01772	Amino acid metabolism; Biosynthesis of other secondary metabolites; Global and overview maps	583-17-5	HMDB0002641	BioDeepDB	MSI_level1	pos	2.76543e+08	3.08555e+08	3.27221e+08	3.30255e+08	3.57421e+08	3.07689e+08	2.52692e+08	2.7713e+08	2.42556e+08	5.41591e+07	3.33122e+08	2.25844e+08	2.34068e+08	2.81e+08	2.39039e+08	8.42111e+08	2.89054e+09	1.78839e+09	2.34815e+09	2.85751e+09
M611T427	Panasenoside	611.157	426.5	610.153	0.729	C27H30O16	[M+H]+			C16490	Biosynthesis of other secondary metabolites	31512-06-8	HMDB0037534	BioDeepDB	MSI_level1	pos	1.31262e+08	4.9365e+07	1.26986e+08	1.22527e+08	7.86674e+07	5.03168e+07	4.35402e+07	3.50324e+07	1.06971e+08	1.24833e+08	1.07688e+08	1.14952e+08	5.12436e+07	1.375e+08	1.27397e+08	8.3374e+06	7.86523e+06	1.02523e+07	1.21094e+07	1.13347e+07
M281T834	Bis(4-chlorophenyl)acetic acid	281.248	834.2	280.006	0.734	C14H10Cl2O2	[M+H]+	Benzene and substituted derivatives	Diphenylmethanes	C06640		83-05-6	HMDB0249252	BioDeepDB	MSI_level1	pos	7.98911e+07	9.06312e+07	1.07881e+08	7.49537e+07	8.33151e+07	8.84063e+07	9.77624e+07	1.00678e+08	7.75518e+07	7.62836e+07	1.00806e+08	1.78668e+08	6.64393e+07	7.65084e+07	1.10744e+08	2.67144e+07	2.72775e+07	3.30915e+07	2.42124e+07	1.53675e+07
M622T103_2	Demethyl-desacetyl-rifamycin S	622.264	103.1	639.268	0.738	C34H41NO11	[M-H2O+H]+			C14724	Global and overview maps; Metabolism of terpenoids and polyketides			BioDeepDB	MSI_level1	pos	4.53391e+07	3.20301e+07	3.14981e+07	3.61455e+07	4.34024e+07	3.17824e+07	2.76636e+07	2.94008e+07	2.95811e+07	2.74777e+07	3.96084e+07	1.38027e+07	4.72718e+07	4.78263e+07	4.43557e+07	7.9498e+06	7.92717e+06	1.11844e+07	1.0009e+07	587808
M152T67	3-Dehydro-L-threonate	152.111	66.6	134.022	0.747	C4H6O5	[M+NH4]+			C03064	Carbohydrate metabolism; Global and overview maps			BioDeepDB	MSI_level1	pos	3.75346e+07	2.28211e+07	3.45494e+07	3.53526e+07	4.03576e+07	2.99307e+07	2.92746e+07	3.33127e+07	2.81745e+07	2.94928e+07	2.93565e+07	3.10009e+07	3.31388e+07	3.24733e+07	3.13475e+07	1.30221e+07	9.60235e+06	1.01548e+07	9.94543e+06	1.05114e+07
M223T760	3-(3-methylthio)propylmalate	223.063	759.8	222.056	0.752	C8H14O5S	[M+H]+			C17215	Biosynthesis of other secondary metabolites; Global and overview maps			BioDeepDB	MSI_level1	pos	2.14128e+07	2.02882e+07	2.80094e+07	1.84196e+07	1.90198e+07	2.59848e+07	2.08652e+07	2.15574e+07	2.43659e+07	1.70828e+07	2.364e+07	2.13044e+07	2.25301e+07	2.03654e+07	2.23915e+07	6.31817e+06	5.7259e+06	7.22278e+06	5.68007e+06	5.7448e+06
M132T403	4-Hydroxyproline	132.102	402.5	131.058	0.755	C5H9NO3	[M+H]+	Carboxylic acids and derivatives	Amino acids, peptides, and analogues	C01157	Amino acid metabolism; Membrane transport; Global and overview maps	618-28-0	HMDB0000725	BioDeepDB	MSI_level1	pos	3.59903e+08	4.24771e+08	1.01645e+09	3.79247e+08	3.92186e+08	3.7717e+08	3.96017e+08	3.46004e+08	3.81112e+08	3.87017e+08	3.35185e+08	3.53032e+08	3.55227e+08	5.1288e+08	4.55621e+08	2.83123e+08	2.63441e+08	2.88502e+08	2.8699e+08	2.71363e+08
M140T409	3-Indoleacetonitrile	140.047	409.2	156.069	0.762	C10H8N2	[M-OH+H]+	Indoles and derivatives	Indoles	C02938	Amino acid metabolism; Global and overview maps	771-51-7	HMDB0006524	BioDeepDB	MSI_level1	pos	7.67813e+06	5.80809e+06	9.81598e+06	9.40051e+06	1.03286e+07	8.49823e+06	8.78697e+06	9.41912e+06	8.55651e+06	9.95847e+06	1.03554e+07	8.36401e+06	9.29394e+06	8.25775e+06	8.69345e+06	1.35097e+07	1.21925e+07	1.64664e+07	1.54765e+07	1.33249e+07
M174T335	5-Methoxytryptamine	174.091	334.5	190.111	0.774	C11H14N2O	[M-NH3+H]+	Indoles and derivatives	Tryptamines and derivatives	C05659	Amino acid metabolism	608-07-1	HMDB0004095	BioDeepDB	MSI_level1	pos	1.94387e+08	1.57853e+08	2.24669e+08	8.54423e+07	9.5302e+07	8.40899e+07	2.32329e+08	1.53514e+08	1.75454e+08	1.73758e+08	9.7551e+07	2.21572e+08	2.173e+08	1.58244e+08	1.60488e+08	2.03324e+08	1.87575e+08	3.41236e+08	2.6272e+08	9.34241e+07
M189T81	(S)-6-acetamido-3-aminohexanoic acid	189.16	81.3	188.116	0.774	C8H16N2O3	[M+H]+			C21604		40139-10-4		BioDeepDB	MSI_level1	pos	8.50794e+07	9.20295e+07	9.00383e+07	8.28493e+07	8.273e+07	8.35495e+07	7.99251e+07	8.03573e+07	8.33969e+07	8.25443e+07	8.16505e+07	7.95561e+07	7.96939e+07	8.96486e+07	8.03426e+07	2.37526e+08	2.11587e+08	1.72365e+08	1.9234e+08	1.93587e+08
M125T754	3-Methylcatechol	125.06	753.8	124.052	0.774	C7H8O2	[M+H]+	Phenols	Benzenediols	C02923	Xenobiotics biodegradation and metabolism; Global and overview maps	488-17-5	HMDB0301753	BioDeepDB	MSI_level1	pos	9.40572e+06	1.64001e+06	1.23614e+07	7.47301e+06	8.67768e+06	7.104e+06	1.04147e+07	2.09923e+06	2.02499e+06	6.13456e+06	8.89755e+06	8.43529e+06	1.0886e+07	2.497e+06	7.54055e+06	6.57819e+06	6.52197e+06	3.9893e+07	7.54472e+06	6.10784e+06
M245T158	Uridine	245.077	157.7	244.07	0.777	C9H12N2O6	[M+H]+	Pyrimidine nucleosides		C00299	Membrane transport; Global and overview maps; Nucleotide metabolism	58-96-8	HMDB0000296	BioDeepDB	MSI_level1	pos	1.24679e+08	1.08613e+08	1.32743e+08	1.2179e+08	1.37233e+08	1.24532e+08	1.17346e+08	1.187e+08	1.13477e+08	1.26726e+08	1.21899e+08	1.07087e+08	1.21225e+08	1.19406e+08	1.17555e+08	1.14985e+07	7.81123e+07	7.53938e+07	7.312e+07	9.12719e+06
M191T566	3-Dimethylallyl-4-hydroxybenzaldehyde	191.107	565.8	190.099	0.781	C12H14O2	[M+H]+			C12459	Biosynthesis of other secondary metabolites; Global and overview maps	54730-30-2		BioDeepDB	MSI_level1	pos	1.50564e+07	1.54299e+07	3.68804e+07	3.50349e+07	2.05931e+07	1.85113e+07	1.93833e+07	2.13e+07	1.51768e+07	1.74374e+07	1.92921e+07	1.65189e+07	2.04656e+07	1.65497e+07	3.7413e+07	4.90974e+07	7.85262e+07	4.29675e+07	1.76368e+07	3.95489e+07
M229T99_2	3-Hydroxy-5-methyl-L-tyrosine	229.118	98.9	211.084	0.782	C10H13NO4	[M+NH4]+			C20801		582320-57-8		BioDeepDB	MSI_level1	pos	2.27914e+07	2.18001e+07	2.45884e+07	2.0156e+07	2.17501e+07	2.02514e+07	2.3185e+07	2.41516e+07	2.10271e+07	1.98806e+07	2.30531e+07	2.48922e+07	2.26593e+07	2.22879e+07	2.27107e+07	2.55463e+07	1.43294e+07	1.03867e+07	9.6247e+06	1.30394e+07
M291T560	16-Oxosteroid	291.268	560	290.225	0.782	C19H30O2	[M+H]+			C01986				BioDeepDB	MSI_level1	pos	4.2564e+06	1.61129e+07	1.98507e+07	1.88875e+07	2.17196e+07	1.60591e+07	3.29977e+06	1.40201e+07	1.94954e+07	1.56693e+07	5.651e+06	1.71347e+07	1.44822e+07	1.75231e+07	1.7652e+07	6.50257e+06	6.99856e+06	5.87013e+06	5.605e+06	7.34642e+06
M271T647	9beta-Pimara-7,15-dien-19-ol	271.242	647.2	288.245	0.788	C20H32O	[M-H2O+H]+			C20147				BioDeepDB	MSI_level1	pos	3.15248e+07	7.31605e+06	2.77698e+07	3.92712e+07	4.70141e+07	3.85004e+07	3.10198e+07	3.81611e+07	3.56742e+07	9.39529e+06	7.51945e+07	3.75313e+07	3.20349e+07	4.21862e+07	3.00807e+07	1.06784e+07	1.05698e+07	1.36065e+07	1.22499e+07	9.45662e+06
M167T592	isopentenyl phosphate	167.07	592.1	166.039	0.794	C5H11O4P	[M+H]+			C20345	Global and overview maps; Metabolism of terpenoids and polyketides	4936-73-6		BioDeepDB	MSI_level1	pos	7.73704e+07	4.48079e+07	5.02578e+07	5.24157e+07	6.49215e+07	4.5381e+07	5.84832e+07	4.58861e+07	5.80041e+07	5.84905e+07	6.33662e+07	5.83812e+07	6.18826e+07	6.32854e+07	6.08697e+07	1.26586e+08	1.70198e+07	1.00121e+08	9.11715e+07	8.06532e+07
M167T276	Homovanillin	167.07	275.7	166.063	0.794	C9H10O3	[M+H]+	Phenols	Methoxyphenols	C05581	Amino acid metabolism; Global and overview maps	5703-24-2	HMDB0005175	BioDeepDB	MSI_level1	pos	3.83562e+07	2.44527e+07	4.02606e+07	6.32958e+07	4.66731e+07	3.53157e+07	5.22508e+07	3.81673e+07	4.14055e+07	4.72892e+07	4.75326e+07	6.43162e+07	4.9122e+07	4.69944e+07	5.03479e+07	1.40876e+07	1.40924e+07	1.43398e+07	1.32309e+07	3.42224e+07
M128T986	Catechol	128.071	985.5	110.037	0.804	C6H6O2	[M+NH4]+			C00090	Xenobiotics biodegradation and metabolism; Global and overview maps	26982-53-6		BioDeepDB	MSI_level1	pos	5.05024e+07	7.2165e+07	3.60163e+07	5.81135e+07	5.26841e+07	5.77446e+07	4.67851e+07	4.07511e+07	4.78314e+07	5.08427e+07	6.71701e+07	5.06343e+07	1.05681e+07	2.53995e+07	4.61881e+07	9.01684e+06	8.23732e+06	8.20391e+06	9.42442e+06	7.99529e+06
M181T988	Phosphoenol-4-deoxy-3-tetrulosonate	180.99	987.9	197.993	0.82	C4H7O7P	[M-H2O+H]+			C04309				BioDeepDB	MSI_level1	pos	3.61833e+07	4.3641e+07	4.49818e+07	4.3533e+07	1.13923e+08	3.59357e+07	4.214e+07	3.6099e+07	4.11272e+07	3.56126e+07	4.52913e+07	3.69895e+07	2.77438e+07	3.2788e+07	4.07521e+07	1.34131e+08	1.68612e+08	9.69092e+07	6.45112e+07	1.35754e+07
M306T359	Paromamine	306.166	358.7	323.169	0.828	C12H25N3O7	[M-H2O+H]+			C01743	Biosynthesis of other secondary metabolites; Global and overview maps	534-47-4		BioDeepDB	MSI_level1	pos	2.96067e+08	3.47352e+08	2.34298e+08	2.36163e+08	2.0228e+08	2.5053e+08	2.41537e+08	2.35056e+08	3.223e+08	2.7898e+08	2.56728e+08	2.81464e+08	2.86917e+08	2.43154e+08	2.63426e+08	1.14971e+08	1.06955e+08	9.12341e+07	9.53714e+07	4.02036e+08
M759T731_2	Formylmethanofuran	759.271	731.1	776.275	0.83	C35H44N4O16	[M-H2O+H]+			C01001	Energy metabolism; Global and overview maps	94483-60-0		BioDeepDB	MSI_level1	pos	1.18658e+07	7.24874e+06	1.65726e+07	3.88276e+06	1.30671e+07	4.3529e+06	9.96957e+06	1.26679e+07	1.0735e+07	5.18818e+06	1.83198e+07	4.71371e+06	5.29865e+06	1.54488e+07	1.07271e+07	3.64338e+06	2.2802e+06	2.57142e+06	274321	34514.9
M137T547_1	Erythronic acid	137.046	547.3	136.037	0.833	C4H8O5	[M+H]+	Organooxygen compounds	Carbohydrates and carbohydrate conjugates	C21593		13752-84-6	HMDB0000613	BioDeepDB	MSI_level1	pos	3.97833e+07	5.67338e+06	3.55916e+07	2.21381e+07	5.59827e+06	1.94703e+07	2.48293e+07	2.34767e+07	4.29143e+07	4.0001e+07	5.1644e+06	5.27418e+06	5.3317e+06	3.50401e+07	2.60131e+07	2.41524e+06	1.9757e+06	3.20227e+06	2.4652e+06	1.88877e+06
M124T99	Picolinic acid	124.039	98.7	123.032	0.834	C6H5NO2	[M+H]+	Pyridines and derivatives	Pyridinecarboxylic acids and derivatives	C10164	Amino acid metabolism; Global and overview maps	32075-31-3	HMDB0002243	BioDeepDB	MSI_level1	pos	6.72074e+07	6.03613e+07	7.94652e+07	6.67388e+07	7.4722e+07	6.12891e+07	6.58084e+07	7.35788e+07	6.28317e+07	6.07501e+07	9.29633e+07	6.99008e+07	8.35475e+07	7.15076e+07	9.40957e+07	1.69139e+08	1.70845e+08	1.61851e+08	1.58057e+08	1.75817e+08
M307T620	Cyclooctat-9-ene-5,7-diol	307.263	620.3	306.256	0.837	C20H34O2	[M+H]+			C21978	Biosynthesis of other secondary metabolites; Global and overview maps			BioDeepDB	MSI_level1	pos	1.79522e+08	1.36951e+08	1.74532e+08	2.80435e+08	1.97511e+08	4.12536e+07	4.07813e+07	3.94792e+07	1.61107e+08	4.46353e+07	4.67286e+07	1.7461e+08	4.55904e+07	1.83195e+08	1.8782e+08	1.03353e+07	2.41561e+08	1.35683e+07	3.96638e+07	2.28049e+08
M158T36_1	2,4,5-Trihydroxytoluene	158.081	36.3	140.047	0.84	C7H8O3	[M+NH4]+			C18317	Xenobiotics biodegradation and metabolism; Global and overview maps	1124-09-0		BioDeepDB	MSI_level1	pos	2.35137e+07	1.94033e+07	1.21569e+07	1.91589e+07	2.12239e+07	2.60816e+07	1.25742e+07	1.70741e+07	9.84387e+06	1.58607e+07	6.29238e+06	1.89229e+07	1.34655e+07	1.25097e+07	9.43808e+06	1.58338e+07	1.39252e+07	1.31541e+07	1.24703e+07	8.78313e+06
M231T462	6-Hydroxymelatonin	231.113	461.7	248.116	0.857	C13H16N2O3	[M-H2O+H]+	Indoles and derivatives	Hydroxyindoles	C05643	Amino acid metabolism	2208-41-5	HMDB0004081	BioDeepDB	MSI_level1	pos	2.03826e+09	1.84484e+09	2.13903e+09	6.08003e+08	5.18644e+08	1.98175e+09	2.99658e+09	2.75373e+09	1.3492e+09	1.30334e+09	5.43606e+08	2.35282e+09	1.97453e+09	1.66761e+09	1.51431e+09	4.29137e+08	3.91592e+08	9.14343e+08	9.39434e+08	4.90841e+08
M273T701	5alpha-Androst-1-en-3-one	273.258	700.7	272.214	0.865	C19H28O	[M+H]+	Steroids and steroid derivatives	Androstane steroids	C02941			HMDB0246873	BioDeepDB	MSI_level1	pos	6.69851e+07	1.17526e+08	7.15657e+07	6.5869e+07	8.75813e+07	7.69147e+07	8.58018e+07	8.18526e+07	6.95108e+07	8.44597e+07	7.62433e+07	7.55327e+07	1.74119e+08	7.89802e+07	1.09726e+08	2.56595e+07	2.44653e+07	2.52164e+07	684463	106267
M233T611	1-Deoxy-11beta-hydroxypentalenate	233.154	611.3	250.157	0.868	C15H22O3	[M-H2O+H]+			C20403	Biosynthesis of other secondary metabolites; Global and overview maps			BioDeepDB	MSI_level1	pos	1.80553e+07	1.80421e+07	1.87579e+07	1.84227e+07	4.3537e+07	2.06724e+07	1.63045e+07	2.11787e+07	2.02738e+07	4.73116e+06	1.94035e+07	1.89812e+07	4.53463e+06	1.97482e+07	4.80167e+06	7.72733e+06	3.68342e+06	5.13885e+06	3.773e+06	3.47861e+06
M355T656	sesamin	355.117	656.3	354.11	0.871	C20H18O6	[M+H]+			C22587		7076-24-6	HMDB0242327	BioDeepDB	MSI_level1	pos	6.91052e+07	5.8633e+07	5.95883e+07	5.63972e+07	7.86918e+07	6.94459e+07	7.04368e+07	6.29666e+07	6.56955e+07	7.58924e+07	8.30708e+07	1.39991e+08	8.23396e+07	8.42233e+07	7.51645e+07	1.42183e+08	3.2918e+07	3.33045e+07	1.37111e+08	2.74518e+07
M223T599	2-Hydroxy-4-hydroxymethylbenzalpyruvate	223.06	598.8	222.053	0.885	C11H10O5	[M+H]+			C14107	Xenobiotics biodegradation and metabolism; Global and overview maps			BioDeepDB	MSI_level1	pos	5.19258e+06	5.38437e+06	5.96082e+06	4.62699e+06	7.23592e+06	5.67622e+06	6.58093e+06	4.63127e+06	4.83695e+06	5.9799e+06	7.54957e+06	7.81828e+06	8.35475e+06	5.99209e+06	6.70779e+06	6.95221e+06	5.90641e+06	7.59847e+06	7.66973e+06	7.66082e+06
M131T73	Agmatine	131.129	73.4	130.122	0.891	C5H14N4	[M+H]+	Organonitrogen compounds	Guanidines	C00179	Amino acid metabolism; Global and overview maps	306-60-5	HMDB0001432	BioDeepDB	MSI_level1	pos	2.01169e+09	1.29339e+09	1.25373e+09	1.56464e+09	1.27114e+09	1.68387e+09	1.67608e+09	1.78701e+09	1.2629e+09	1.38538e+09	1.54327e+09	1.41754e+09	1.60502e+09	1.44988e+09	1.67812e+09	5.11046e+09	4.95674e+09	5.77688e+09	6.18782e+09	3.92527e+09
M201T666	4-Methylumbelliferyl acetate	201.055	666	218.058	0.908	C12H10O4	[M-H2O+H]+	Coumarins and derivatives		C03837		2747-05-9	HMDB0032989	BioDeepDB	MSI_level1	pos	1.69061e+07	1.33243e+07	1.4249e+07	2.99089e+07	1.73232e+07	1.84163e+07	1.91468e+07	1.60054e+07	1.46733e+07	1.72717e+07	2.02192e+07	2.21631e+07	1.72767e+07	1.82084e+07	1.73026e+07	2.75453e+06	2.16272e+06	7.22641e+07	1.93016e+06	2.07981e+06
M179T276	Fenchyl acetate	179.07	275.6	196.146	0.93	C12H20O2	[M-H2O+H]+	Prenol lipids	Monoterpenoids	C11338		20347-65-3	HMDB0040725	BioDeepDB	MSI_level1	pos	8.73001e+07	7.59098e+07	8.4322e+07	8.31151e+07	1.01371e+08	8.01931e+07	8.48933e+07	7.71916e+07	7.94968e+07	8.28469e+07	7.83149e+07	7.1336e+07	7.93879e+07	8.13384e+07	7.59152e+07	1.58634e+07	1.72781e+07	2.07568e+07	2.33607e+07	1.33375e+08
M157T754	BROMOBENZENE	156.99	754.4	155.957	0.94	C6H5Br	[M+H]+			C11036	Xenobiotics biodegradation and metabolism	108-86-1		BioDeepDB	MSI_level1	pos	7.35211e+07	1.88441e+07	9.07004e+07	7.21585e+07	7.18888e+07	1.88201e+07	7.64325e+07	8.43428e+07	7.92629e+07	8.90736e+07	2.27687e+07	1.72085e+07	1.9454e+07	7.07194e+07	8.15939e+07	4.63965e+07	1.34673e+07	1.09601e+07	3.9365e+07	8.23266e+06
M104T87	gamma-Aminobutyric acid	104.071	87.2	103.063	0.943	C4H9NO2	[M+H]+	Carboxylic acids and derivatives	Amino acids, peptides, and analogues	C00334	Metabolism of cofactors and vitamins; Metabolism of other amino acids; Signal transduction; Nervous system; Sensory system; Endocrine system; Carbohydrate metabolism; Signaling molecules and interaction; Amino acid metabolism; Cellular community - prokaryotes; Global and overview maps	56-12-2	HMDB0000112	BioDeepDB	MSI_level1	pos	7.20312e+08	8.09346e+08	7.9116e+08	7.3945e+08	7.5303e+08	7.42964e+08	7.4085e+08	7.52994e+08	7.26575e+08	7.27026e+08	7.59816e+08	6.92576e+08	7.42636e+08	6.86427e+08	6.88313e+08	3.2579e+09	3.2236e+09	3.03184e+09	2.99583e+09	2.88582e+09
M261T406	Biotin sulfoxide	261.09	406.2	260.083	0.958	C10H16N2O4S	[M+H]+	Biotin and derivatives		C20386	Metabolism of cofactors and vitamins; Global and overview maps	23015-53-4	HMDB0249229	BioDeepDB	MSI_level1	pos	1.17887e+08	1.27368e+08	1.14386e+08	1.10041e+08	1.16342e+08	1.0824e+08	1.11703e+08	1.08563e+08	1.14278e+08	1.01329e+08	1.19108e+08	1.01806e+08	1.14284e+08	1.04789e+08	1.14434e+08	5.92645e+07	6.01174e+07	4.28002e+07	4.20628e+07	2.10874e+08
M321T573	19(S)-HETE	321.242	572.8	320.235	0.961	C20H32O3	[M+H]+	Fatty Acyls	Eicosanoids	C14749	Lipid metabolism; Global and overview maps	115461-40-0	HMDB0011136	BioDeepDB	MSI_level1	pos	7.62193e+07	6.33802e+07	1.0155e+08	7.74162e+07	8.62667e+07	5.69323e+07	6.27973e+07	6.38062e+07	6.80697e+07	6.9595e+07	7.7326e+07	6.74411e+07	9.05054e+07	7.12681e+07	6.95626e+07	1.99602e+07	1.86967e+07	2.69654e+07	2.40324e+07	1.11276e+08
M185T462	Carbazole	185.107	461.8	167.073	0.968	C12H9N	[M+NH4]+	Indoles and derivatives	Carbazoles	C08060	Xenobiotics biodegradation and metabolism; Global and overview maps	51555-21-6	HMDB0249614	BioDeepDB	MSI_level1	pos	8.2447e+07	7.27659e+07	8.75642e+07	2.4956e+07	2.30934e+07	8.4625e+07	1.2611e+08	1.11884e+08	5.6001e+07	5.89114e+07	2.63736e+07	1.0288e+08	8.79214e+07	7.66406e+07	6.52955e+07	5.57927e+07	6.5572e+07	4.62156e+07	1.46239e+08	2.199e+07
M170T103	Norepinephrine	170.081	103.2	169.074	0.976	C8H11NO3	[M+H]+	Phenols	Benzenediols	C00547	Circulatory system; Nervous system; Signal transduction; Sensory system; Endocrine system; Digestive system; Environmental adaptation; Signaling molecules and interaction; Amino acid metabolism; Cellular community - eukaryotes; Cellular community - prokaryotes; Global and overview maps	51-41-2	HMDB0000216	BioDeepDB	MSI_level1	pos	7.3774e+07	8.22451e+07	1.51693e+08	8.33392e+07	8.23493e+07	7.71956e+07	7.10257e+07	8.40313e+07	7.40132e+07	7.41513e+07	7.44869e+07	6.45592e+07	7.23365e+07	6.4809e+07	6.52091e+07	1.4e+07	1.23433e+07	1.33944e+07	1.33872e+07	5.16243e+07
M116T35	Cyclohexanone	116.107	34.8	98.0732	0.978	C6H10O	[M+NH4]+	Organooxygen compounds	Carbonyl compounds	C00414	Xenobiotics biodegradation and metabolism; Global and overview maps	9003-41-2	HMDB0003315	BioDeepDB	MSI_level1	pos	2.23414e+06	2.85249e+06	3.06369e+06	2.55464e+06	1.55276e+06	4.93298e+06	2.47755e+06	3.79561e+06	3.24236e+07	2.19393e+06	1.61378e+06	2.72019e+07	3.24445e+07	2.51697e+06	2.77737e+06	2.66461e+06	8.21795e+06	1.21613e+07	1.50266e+07	1.45894e+07
M116T59	2-Furanmethanol	116.107	59	98.0368	0.978	C5H6O2	[M+NH4]+	Heteroaromatic compounds		C20441	Xenobiotics biodegradation and metabolism; Global and overview maps	25212-86-6	HMDB0013742	BioDeepDB	MSI_level1	pos	3.26484e+06	1.40293e+06	2.96999e+06	3.30968e+06	1.9985e+06	3.13417e+06	1.4782e+06	3.70676e+06	3.32423e+07	3.02544e+06	3.68325e+06	2.67064e+07	3.18125e+07	2.47814e+06	3.22535e+06	4.12277e+06	1.18001e+07	1.66247e+07	1.95402e+07	1.65623e+07
M154T103	Dopamine	154.086	103.4	153.079	0.98	C8H11NO2	[M+H]+	Phenols	Benzenediols	C03758	Nervous system; Signal transduction; Digestive system; Endocrine system; Neurodegenerative disease; Biosynthesis of other secondary metabolites; Signaling molecules and interaction; Amino acid metabolism; Substance dependence; Cellular community - eukaryotes; Chemical structure transformation maps; Global and overview maps	62-31-7	HMDB0000073	BioDeepDB	MSI_level1	pos	1.49683e+08	2.00543e+08	1.62792e+08	2.15202e+08	1.73605e+08	1.45466e+08	1.03316e+08	1.19725e+08	3.01207e+08	1.84556e+08	1.82661e+08	1.37516e+08	1.60015e+08	1.34604e+08	1.48297e+08	1.58621e+08	1.50715e+08	1.07122e+08	1.10343e+08	1.34045e+08
M203T284	alpha,beta-Didehydrotryptophan	203.082	284.3	202.074	0.983	C11H10N2O2	[M+H]+			C06732		57361-88-3		BioDeepDB	MSI_level1	pos	1.70348e+07	2.12941e+07	2.13363e+07	2.82221e+07	2.76371e+07	2.48314e+07	2.03703e+07	1.97365e+07	2.13813e+07	2.31775e+07	2.9341e+07	1.36317e+08	2.39622e+07	2.22719e+07	2.57837e+07	1.09656e+09	1.06519e+09	9.56724e+08	9.1227e+08	4.76161e+07
M219T854	germacra-1(10),4,11(13)-trien-12-al	219.21	854.1	218.167	0.985	C15H22O	[M+H]+			C19677		88719-08-8		BioDeepDB	MSI_level1	pos	5.21348e+07	4.39135e+07	4.79461e+07	3.63092e+07	5.1271e+07	4.64878e+07	5.3198e+07	5.92633e+07	5.29358e+07	5.02282e+07	5.18325e+07	5.06001e+07	5.47344e+07	7.06946e+07	5.19295e+07	9.2032e+07	1.31401e+08	1.58017e+08	9.49684e+07	7.36311e+07
M304T152	Cocaine	304.15	152.2	303.147	1.003	C17H21NO4	[M+H]+	Benzene and substituted derivatives	Benzoic acids and derivatives	C01416	Chemical structure transformation maps; Biosynthesis of other secondary metabolites; Global and overview maps	21206-60-0	HMDB0015043	BioDeepDB	MSI_level1	pos	6.52092e+07	6.91106e+07	6.69196e+07	7.23622e+07	7.10258e+07	9.0949e+07	1.01436e+08	9.19546e+07	1.95788e+08	6.30375e+07	7.76005e+07	7.93359e+07	1.24571e+08	7.54644e+07	7.94927e+07	1.63104e+07	1.27398e+07	5.03839e+06	4.26376e+06	3.07201e+06
M338T780	3a,20b-Pregnanediol	338.305	779.6	320.272	1.008	C21H36O2	[M+NH4]+	Steroids and steroid derivatives	Pregnane steroids	C05484	Lipid metabolism; Global and overview maps	883879-68-3	HMDB0002156	BioDeepDB	MSI_level1	pos	1.49853e+07	1.03233e+07	1.06883e+07	8.77636e+06	1.74019e+07	1.17148e+07	1.13034e+07	1.22619e+07	1.21096e+07	6.74636e+06	2.01038e+07	8.29591e+06	1.00864e+07	6.53124e+06	6.87375e+06	3.28546e+08	2.9866e+08	2.66899e+08	3.15081e+08	2.87469e+08
M151T176	Benzyl acetate	151.075	175.7	150.068	1.009	C9H10O2	[M+H]+	Benzene and substituted derivatives	Benzyloxycarbonyls	C15513		140-11-4	HMDB0031310	BioDeepDB	MSI_level1	pos	1.12613e+08	1.0914e+08	1.17619e+08	3.78427e+07	3.51441e+07	1.35322e+08	3.17058e+08	2.09821e+08	1.02471e+08	9.22638e+07	4.40701e+07	1.73798e+08	1.35701e+08	1.32056e+08	1.29748e+08	2.55914e+07	2.16838e+07	4.14631e+07	3.76252e+07	1.31328e+07
M162T99_2	Carnitine	162.112	98.7	161.105	1.014	C7H15NO3	[M+H]+			C00318	Environmental adaptation; Digestive system	541-15-1	HMDB0000062	BioDeepDB	MSI_level1	pos	7.2552e+07	5.4293e+07	5.64262e+07	5.26958e+07	5.40235e+07	5.78136e+07	4.29196e+07	5.30751e+07	5.37863e+07	4.55133e+07	5.54649e+07	4.78725e+07	5.25686e+07	5.15818e+07	4.33774e+07	1.07547e+08	1.07642e+08	1.18215e+08	9.69629e+07	8.60915e+07
M111T99	Imidazole-4-acetaldehyde	111.055	98.7	110.048	1.017	C5H6N2O	[M+H]+	Azoles	Imidazoles	C05130	Amino acid metabolism; Global and overview maps	645-14-7	HMDB0003905	BioDeepDB	MSI_level1	pos	2.81332e+07	3.65307e+07	2.63857e+07	2.31163e+07	2.14663e+07	2.39449e+07	2.51167e+07	2.48997e+07	2.78929e+07	1.97869e+07	2.78625e+07	2.27129e+07	2.83839e+07	2.11448e+07	2.17245e+07	6.60059e+07	1.14643e+08	5.79415e+07	6.57564e+07	7.28948e+07
M134T152_2	4-Hydroxybenzeneacetonitrile	134.06	152.3	133.053	1.027	C8H7NO	[M+H]+	Benzene and substituted derivatives	Benzyl cyanides	C03766		14191-95-8	HMDB0029757	BioDeepDB	MSI_level1	pos	1.73029e+08	1.59401e+08	1.83749e+08	1.81915e+08	2.39351e+08	1.88095e+08	1.9298e+08	1.83338e+08	1.83872e+08	1.92059e+08	2.15371e+08	1.82059e+08	1.92643e+08	1.9202e+08	1.99004e+08	5.43954e+08	5.17987e+08	5.28169e+08	5.18798e+08	4.75702e+08
M190T178	N-Acetyl-L-glutamic acid	190.071	177.9	189.064	1.031	C7H11NO5	[M+H]+	Carboxylic acids and derivatives	Amino acids, peptides, and analogues	C00624	Amino acid metabolism; Global and overview maps	1188-37-0	HMDB0001138	BioDeepDB	MSI_level1	pos	6.11856e+06	6.25821e+06	9.76464e+06	6.77915e+06	1.21879e+07	6.72944e+06	6.03703e+06	7.14653e+06	5.32909e+06	8.96267e+06	9.16684e+06	9.11159e+06	8.84976e+06	4.89371e+06	5.56661e+06	6.48709e+06	1.25916e+07	7.44831e+06	5.74175e+06	1.68483e+07
M118T195	Benzeneacetonitrile	118.065	195	117.058	1.039	C8H7N	[M+H]+	Benzene and substituted derivatives	Benzyl cyanides	C16074	Metabolism of other amino acids; Global and overview maps; Xenobiotics biodegradation and metabolism	140-29-4	HMDB0034171	BioDeepDB	MSI_level1	pos	2.07568e+08	4.3102e+08	1.77018e+08	1.75374e+08	1.94299e+08	1.56547e+08	1.69888e+08	1.76925e+08	1.97396e+08	2.23511e+08	2.09107e+08	1.83235e+08	2.23065e+08	1.98716e+08	2.08122e+08	3.21706e+08	2.86449e+08	2.50298e+08	3.17245e+08	3.47355e+08
M376T512	Oxidized Cypridina luciferin	376.225	511.6	393.228	1.04	C21H27N7O	[M-H2O+H]+			C03887				BioDeepDB	MSI_level1	pos	1.56082e+08	1.70637e+08	7.74589e+07	1.09428e+08	8.53696e+07	1.11613e+08	9.95428e+07	1.01721e+08	1.52139e+08	1.04454e+08	1.53398e+08	1.95877e+08	6.66031e+07	1.68437e+08	1.27688e+08	3.47969e+07	3.13616e+07	3.05327e+07	3.04813e+07	2.51339e+07
M174T110	5-(Carboxymethyl)proline	174.076	110.4	173.069	1.04	C7H11NO4	[M+H]+			C17366	Biosynthesis of other secondary metabolites; Global and overview maps	586409-91-8		BioDeepDB	MSI_level1	pos	6.04526e+06	2.82182e+07	3.35566e+07	2.94813e+07	7.60787e+06	3.05226e+07	2.81143e+07	5.97403e+06	2.96362e+07	2.3164e+07	2.51303e+07	5.73404e+06	6.10213e+06	2.51521e+07	2.87722e+07	1.42979e+07	1.50494e+07	2.64346e+07	1.31668e+07	1.48316e+07
M129T185	piperidine-2-carboxamide	129.102	184.8	128.095	1.043	C6H12N2O	[M+H]+			C19809		65057-28-5		BioDeepDB	MSI_level1	pos	1.2607e+08	1.14878e+08	1.2583e+08	1.26806e+08	2.06175e+08	2.13239e+08	1.15016e+08	2.07008e+08	1.06694e+08	1.1068e+08	2.01583e+08	1.06464e+08	1.10152e+08	1.10966e+08	1.07044e+08	1.85725e+08	1.76095e+08	1.56113e+08	4.13493e+07	1.45872e+08
M207T562	cis-1,2-Dihydroxy-1,2-dihydro-8-carboxynaphthalene	207.065	562.2	206.058	1.051	C11H10O4	[M+H]+			C14092	Xenobiotics biodegradation and metabolism; Global and overview maps	162794-84-5		BioDeepDB	MSI_level1	pos	1.14198e+08	8.93942e+07	1.00369e+08	1.11897e+08	2.59081e+07	6.7881e+07	7.16113e+07	2.01836e+07	1.34958e+08	1.12304e+08	7.43387e+07	9.39056e+07	2.63583e+07	1.11087e+08	1.74203e+08	3.32867e+07	3.12219e+07	3.64009e+07	3.33727e+07	1.38074e+08
M207T534	2-Hydroxy-3-methylbenzalpyruvate	207.065	534.1	206.058	1.051	C11H10O4	[M+H]+			C14086	Xenobiotics biodegradation and metabolism; Global and overview maps			BioDeepDB	MSI_level1	pos	7.61824e+07	7.9153e+07	7.56816e+07	7.66928e+07	8.59318e+07	5.584e+07	6.7599e+07	4.94549e+07	7.66405e+07	8.72504e+07	8.03023e+07	7.79197e+07	1.50637e+08	7.56029e+07	8.59068e+07	4.76363e+07	4.80565e+07	6.70098e+07	5.68592e+07	1.39501e+08
M203T260	N-hydroxy-4-aminobiphenyl	203.139	260.2	185.084	1.051	C12H11NO	[M+NH4]+	Benzene and substituted derivatives	Biphenyls and derivatives	C03622		1204-79-1	HMDB0062723	BioDeepDB	MSI_level1	pos	2.43873e+09	3.23469e+09	2.18692e+09	2.19543e+09	2.25844e+09	2.17349e+09	2.11804e+09	1.95294e+09	2.2175e+09	2.11847e+09	2.11397e+09	1.90464e+09	2.00318e+09	1.95887e+09	1.90201e+09	6.79122e+07	6.46515e+07	7.42317e+07	7.68185e+07	1.50154e+08
M235T834	Artemisinic	235.169	833.9	234.162	1.053	C15H22O2	[M+H]+			C20309		80286-58-4		BioDeepDB	MSI_level1	pos	3.09992e+07	5.20257e+07	3.67206e+07	6.97036e+06	3.63428e+07	4.36402e+07	7.72361e+06	3.4888e+07	8.53277e+06	3.78781e+07	4.12083e+07	7.36782e+06	3.24461e+07	8.37531e+06	4.81094e+07	2.1947e+07	1.9075e+07	1.85585e+07	1.70805e+07	1.4785e+07
M207T725	3-Benzylmalic acid	207.065	724.9	224.068	1.055	C11H12O5	[M-H2O+H]+			C20654	Amino acid metabolism; Global and overview maps		HMDB0142173	BioDeepDB	MSI_level1	pos	4.01767e+08	2.76318e+08	3.68039e+08	2.87404e+08	1.75884e+08	4.40937e+08	2.38547e+08	3.45968e+08	3.21284e+08	3.63213e+08	4.57766e+08	4.06694e+08	4.59826e+08	2.02628e+08	3.45096e+08	1.28966e+08	1.15712e+08	1.61322e+08	1.29108e+08	1.14347e+08
M172T782	alpha-Terpineol	172.169	781.7	154.136	1.064	C10H18O	[M+NH4]+	Prenol lipids	Monoterpenoids	C09902		68797-63-7	HMDB0004043	BioDeepDB	MSI_level1	pos	4.32352e+07	3.1171e+07	3.39474e+07	3.79405e+07	3.12885e+07	3.71711e+07	5.16133e+07	6.39264e+07	4.44965e+07	3.93326e+07	6.21204e+07	3.95223e+07	3.82385e+07	4.06226e+07	3.64042e+07	2.08681e+08	2.04998e+08	1.95105e+08	2.17335e+08	1.63157e+08
M208T72	Oxalosuccinic acid	208.045	71.8	190.011	1.067	C6H6O7	[M+NH4]+	Carboxylic acids and derivatives	Tricarboxylic acids and derivatives	C05379	Carbohydrate metabolism; Global and overview maps	1948-82-9	HMDB0003974	BioDeepDB	MSI_level1	pos	4.3919e+07	4.54336e+07	4.21625e+07	4.1777e+07	2.31592e+07	4.84929e+07	4.27358e+07	4.1158e+07	3.82971e+07	3.50179e+07	3.00174e+07	3.60752e+07	3.53957e+07	3.54601e+07	3.63327e+07	576889	520417	626991	508952	511840
M165T310	cis-p-Coumaric acid	165.055	309.6	164.047	1.101	C9H8O3	[M+H]+	Cinnamic acids and derivatives	Hydroxycinnamic acids and derivatives	C06738		4501-31-9	HMDB0030677	BioDeepDB	MSI_level1	pos	5.87597e+07	5.24429e+07	5.51978e+07	5.40937e+07	7.89621e+07	5.34083e+07	5.15782e+07	4.62351e+07	5.0691e+07	5.5026e+07	6.55529e+07	5.67036e+07	6.24068e+07	6.0957e+07	5.68888e+07	8.03469e+07	8.12764e+07	9.95576e+07	8.78469e+07	7.60763e+07
M301T694	Dehydroferreirin	301.071	693.9	300.063	1.124	C16H12O6	[M+H]+			C12135	Biosynthesis of other secondary metabolites	32884-35-8	HMDB0134009	BioDeepDB	MSI_level1	pos	3.44532e+08	3.53205e+08	3.56482e+08	3.27252e+08	4.04735e+08	3.67946e+08	3.52259e+08	3.25914e+08	3.37927e+08	3.71012e+08	4.08514e+08	3.61836e+08	3.50557e+08	3.54243e+08	3.84191e+08	1.31048e+08	1.17453e+08	1.47471e+08	1.36423e+08	7.9497e+07
M206T549	Indolelactic acid	206.081	549.4	205.074	1.135	C11H11NO3	[M+H]+	Indoles and derivatives	Indolyl carboxylic acids and derivatives	C02043		1821-52-9	HMDB0000671	BioDeepDB	MSI_level1	pos	7.29659e+07	7.65635e+07	8.35836e+07	8.29926e+07	8.41319e+07	7.43757e+07	7.19665e+07	7.08773e+07	7.94994e+07	8.63027e+07	9.41283e+07	9.00876e+07	1.02175e+08	9.15138e+07	9.51843e+07	1.66303e+08	1.47769e+08	1.74184e+08	1.59479e+08	1.61974e+08
M148T245	threo-b-methylaspartate	148.061	245.2	147.053	1.136	C5H9NO4	[M+H]+			C03618	Carbohydrate metabolism; Global and overview maps	31571-69-4		BioDeepDB	MSI_level1	pos	5.82387e+07	5.36351e+07	4.84195e+07	5.21781e+07	7.86525e+07	4.86216e+07	5.1297e+07	4.55063e+07	5.86695e+07	8.05629e+07	8.56607e+07	4.66096e+07	5.42612e+07	5.82399e+07	1.29644e+07	7.36267e+06	7.66921e+06	6.97113e+06	7.37337e+06	7.07302e+06
M115T983	Oxopent-4-enoate	115.039	983.4	114.032	1.139	C5H6O3	[M+H]+			C00596	Amino acid metabolism; Xenobiotics biodegradation and metabolism; Global and overview maps	159694-16-3		BioDeepDB	MSI_level1	pos	1.24078e+07	1.81184e+07	1.85964e+07	1.81846e+07	1.70071e+07	1.92397e+07	1.11615e+07	1.24763e+07	1.66543e+07	1.38509e+07	1.75905e+07	1.53948e+07	1.07513e+07	1.70631e+07	1.67681e+07	7.88204e+07	4.14784e+07	1.91818e+07	1.07528e+07	4.32078e+07
M371T731	(1S,5R)-5-Hydroxyaverantin	371.112	731.1	388.116	1.141	C20H20O8	[M-H2O+H]+			C20501	Biosynthesis of other secondary metabolites; Global and overview maps	151120-47-7		BioDeepDB	MSI_level1	pos	1.44123e+08	5.56972e+07	4.84259e+07	1.33612e+08	7.47306e+07	6.12847e+07	8.97792e+07	1.17319e+08	4.51206e+07	4.70943e+07	1.59301e+08	8.46698e+07	6.13476e+07	9.85759e+07	6.99582e+07	1.69167e+07	1.62725e+07	2.77025e+07	1.69914e+07	1.40717e+07
M323T600	Glyceollidin II	323.127	599.9	340.131	1.171	C20H20O5	[M-H2O+H]+	Isoflavonoids	Furanoisoflavonoids	C15509	Biosynthesis of other secondary metabolites	77979-22-7	HMDB0037916	BioDeepDB	MSI_level1	pos	5.73199e+07	4.39732e+07	5.31503e+07	5.32489e+07	6.43588e+07	4.40431e+07	5.51712e+07	4.25978e+07	5.23574e+07	6.53544e+07	6.63974e+07	6.0916e+07	5.93926e+07	6.55013e+07	6.65227e+07	1.83016e+07	1.81642e+07	2.37919e+07	2.01144e+07	1.61107e+07
M315T805	9,10-DHOME	315.253	804.8	314.246	1.183	C18H34O4	[M+H]+	Fatty Acyls	Fatty acids and conjugates	C14828	Lipid metabolism	263399-34-4	HMDB0004704	BioDeepDB	MSI_level1	pos	1.70642e+08	1.8711e+08	2.15075e+08	1.6458e+08	1.77446e+08	1.83839e+08	1.75331e+08	1.92851e+08	1.50673e+08	1.4171e+08	1.76557e+08	1.60419e+08	1.39424e+08	1.35273e+08	1.21793e+08	2.54393e+06	4.21336e+07	1.68388e+08	156268	6.42548e+06
M103T195	3-Methylbenzaldehyde	103.054	195.1	120.058	1.196	C8H8O	[M-H2O+H]+	Benzene and substituted derivatives	Benzoyl derivatives	C07209	Xenobiotics biodegradation and metabolism; Global and overview maps	620-23-5	HMDB0029637	BioDeepDB	MSI_level1	pos	2.27231e+08	2.2432e+08	1.82945e+08	1.69958e+08	1.85422e+08	1.5505e+08	1.70484e+08	1.4605e+08	2.1722e+08	2.51691e+08	1.79067e+08	1.87948e+08	2.27319e+08	2.00609e+08	2.08635e+08	1.76254e+06	1.18456e+06	1.40065e+06	1.25136e+06	1.74503e+07
M369T908	Coprostanone	369.352	907.7	386.355	1.197	C27H46O	[M-H2O+H]+			C03238		566-88-1	HMDB0000871	BioDeepDB	MSI_level1	pos	3.55423e+07	7.36399e+07	4.72724e+07	6.81746e+07	4.31655e+07	4.43425e+07	3.83927e+07	5.51466e+07	1.39831e+07	7.00549e+07	9.64823e+07	1.23312e+07	5.55281e+07	4.78448e+07	3.81126e+07	1.66053e+07	1.62144e+07	2.78077e+07	330544	1.72428e+07
M193T504	2-Hydroxychromene-2-carboxylate	193.049	504.1	192.042	1.208	C10H8O4	[M+H]+			C06204	Xenobiotics biodegradation and metabolism; Global and overview maps	60951-26-0		BioDeepDB	MSI_level1	pos	2.77564e+07	2.5379e+07	2.77326e+07	3.2346e+07	2.89307e+07	2.33356e+07	2.45711e+07	2.26078e+07	2.29656e+07	2.8513e+07	2.73674e+07	2.71935e+07	2.83508e+07	2.61875e+07	3.46556e+07	4.93705e+07	4.78499e+07	5.89049e+07	4.85915e+07	4.07129e+07
M207T537	Methyl jasmonate	207.138	536.6	224.141	1.215	C13H20O3	[M-H2O+H]+	Fatty Acyls	Lineolic acids and derivatives	C11512	Lipid metabolism; Global and overview maps	139442-00-5	HMDB0036583	BioDeepDB	MSI_level1	pos	1.64294e+08	1.52675e+08	1.48782e+08	1.4185e+08	1.68128e+08	1.403e+08	1.38872e+08	1.3481e+08	1.47001e+08	1.63254e+08	1.53193e+08	1.49203e+08	1.57013e+08	1.5836e+08	1.58576e+08	2.60245e+08	5.40321e+07	3.43713e+08	3.12318e+08	2.4111e+08
M139T147	3-Ethyl-1,2-benzenediol	139.039	146.9	138.068	1.216	C8H10O2	[M+H]+	Phenols	Benzenediols	C77203		73229-71-7	HMDB0040177	BioDeepDB	MSI_level1	pos	2.79989e+07	1.60494e+07	1.5708e+07	2.39879e+07	2.40117e+07	6.3518e+06	1.45263e+07	1.71307e+07	1.87172e+07	3.16819e+07	2.79061e+07	1.43052e+07	1.53496e+07	1.99101e+07	2.07519e+07	7.14835e+07	7.02996e+07	4.17715e+07	4.50234e+07	6.87961e+07
M358T824	Behenic acid	358.368	823.9	340.334	1.222	C22H44O2	[M+NH4]+	Fatty Acyls	Fatty acids and conjugates	C08281	Lipid metabolism	1193721-67-3	HMDB0000944	BioDeepDB	MSI_level1	pos	2.17284e+09	1.36647e+09	2.67641e+09	2.0883e+09	1.89568e+09	1.58882e+09	2.24706e+09	3.66282e+09	3.083e+09	1.7031e+09	4.60968e+09	5.15055e+09	4.75179e+09	4.03919e+09	3.16337e+09	1.31272e+07	1.68213e+07	1.32721e+07	2.18138e+07	7.24259e+07
M279T833	Avenoleic acid	279.226	832.7	296.235	1.231	C18H32O3	[M-H2O+H]+	Fatty Acyls	Lineolic acids and derivatives			177931-23-6	HMDB0029978	BioDeepDB	MSI_level1	pos	3.276e+08	1.84071e+08	2.99477e+08	6.24149e+07	2.6186e+08	3.71055e+08	2.43684e+08	2.89316e+08	1.79998e+08	1.48342e+08	2.41282e+08	2.74798e+08	3.31313e+08	2.25604e+08	2.70778e+08	1.49472e+08	3.93332e+08	2.0839e+08	6.73034e+08	5.40539e+08
M177T737	Ureidosuccinic acid	177.054	737.3	176.043	1.233	C5H8N2O5	[M+H]+	Carboxylic acids and derivatives	Amino acids, peptides, and analogues	C00438	Amino acid metabolism; Global and overview maps; Nucleotide metabolism	13184-27-5	HMDB0000828	BioDeepDB	MSI_level1	pos	8.24038e+07	7.91097e+07	7.99731e+07	7.59648e+07	7.9498e+07	8.35293e+07	9.21769e+07	8.37728e+07	7.6819e+07	8.01567e+07	9.03235e+07	8.20878e+07	7.90905e+07	8.96383e+07	8.42955e+07	8.09837e+06	6.12275e+06	1.98676e+08	7.15914e+06	6.20708e+06
M263T788	Linoleic acid	263.237	788.4	280.24	1.248	C18H32O2	[M-H2O+H]+	Fatty Acyls	Lineolic acids and derivatives	C01595	Lipid metabolism; Chemical structure transformation maps; Global and overview maps	60-33-3	HMDB0000673	BioDeepDB	MSI_level1	pos	2.4418e+08	2.47468e+08	1.57908e+08	1.75076e+08	1.60518e+08	2.43099e+08	1.59809e+08	3.04016e+08	2.21976e+08	2.82565e+08	1.68862e+08	1.75748e+08	3.99958e+08	1.61513e+08	3.30431e+08	3.65742e+07	5.60453e+07	4.06323e+08	3.24187e+08	4.63973e+07
M275T552	SCHEMBL2822263	275.2	551.8	292.204	1.254	C18H28O3	[M-H2O+H]+			C04672	Lipid metabolism; Global and overview maps			BioDeepDB	MSI_level1	pos	2.96384e+08	2.87473e+08	2.86289e+08	2.64289e+08	2.84135e+08	3.15375e+08	2.52498e+08	2.57066e+08	3.04747e+08	2.8417e+08	3.17788e+08	3.06611e+08	3.11801e+08	2.83663e+08	2.77225e+08	9.62319e+07	4.03987e+08	4.35015e+08	1.04764e+08	3.68585e+08
M275T713	FA 18_4;O	275.2	712.7	292.204	1.254	C18H28O3	[M-H2O+H]+			C16319	Lipid metabolism	52591-16-9		BioDeepDB	MSI_level1	pos	2.86628e+08	3.23467e+08	3.39692e+08	2.97775e+08	6.17755e+08	4.1834e+08	3.14783e+08	3.45815e+08	3.11277e+08	3.08338e+08	4.00618e+08	6.01679e+08	3.49656e+08	7.96071e+07	3.38862e+08	1.3561e+08	1.00265e+08	9.45574e+08	1.0217e+08	8.15482e+07
M194T39	EDDA	194.117	38.9	176.08	1.291	C6H12N2O4	[M+NH4]+			C21397		5657-17-0		BioDeepDB	MSI_level1	pos	3.57329e+07	3.53084e+07	3.36515e+07	2.71364e+07	2.04053e+07	3.30533e+07	2.35608e+07	1.59076e+07	2.55803e+07	3.59731e+07	2.64951e+07	2.84174e+07	3.40342e+07	1.65945e+07	3.21268e+07	1.54466e+06	1.48824e+06	2.02225e+06	1.34315e+06	1.10645e+06
M341T525	Desmethylxanthohumol	341.138	525	340.131	1.3	C20H20O5	[M+H]+	Linear 1,3-diarylpropanoids	Chalcones and dihydrochalcones	C16416	Biosynthesis of other secondary metabolites	112772-82-4	HMDB0030610	BioDeepDB	MSI_level1	pos	7.91897e+07	2.30031e+07	4.68469e+07	5.14955e+07	5.73792e+07	1.12019e+07	4.08048e+07	9.84233e+06	1.0196e+07	3.8228e+07	6.03245e+07	1.28507e+07	1.21614e+07	5.33935e+07	4.9882e+07	1.97832e+07	2.05653e+07	2.2895e+07	1.36717e+08	1.76905e+07
M153T116	Xanthine	153.041	116.2	152.033	1.312	C5H4N4O2	[M+H]+	Imidazopyrimidines	Purines and purine derivatives	C00385	Chemical structure transformation maps; Biosynthesis of other secondary metabolites; Global and overview maps; Nucleotide metabolism	69-89-6	HMDB0000292	BioDeepDB	MSI_level1	pos	6.73635e+06	3.24401e+07	3.03502e+07	2.88522e+07	5.39901e+07	5.32409e+07	7.80298e+06	3.18719e+07	3.30111e+07	8.65112e+06	4.57905e+07	3.68012e+07	9.4761e+06	3.67067e+07	3.30709e+07	7.77913e+07	6.58877e+07	6.45876e+07	6.27032e+07	3.80314e+07
M123T500	4-Methylbenzyl alcohol	123.081	500	122.073	1.321	C8H10O	[M+H]+	Benzene and substituted derivatives	Benzyl alcohols	C06757	Xenobiotics biodegradation and metabolism; Global and overview maps	31831-37-5	HMDB0041609	BioDeepDB	MSI_level1	pos	1.59157e+07	5.21657e+06	6.13391e+06	1.32652e+07	5.77082e+06	1.68226e+07	1.66948e+07	1.87522e+07	1.68153e+07	1.77883e+07	5.48027e+06	5.17115e+06	5.16404e+06	1.64073e+07	1.37796e+07	4.78856e+07	1.22847e+07	1.2801e+07	1.27987e+07	1.09137e+07
M345T601	gibberellin A8-catabolite	345.133	601.5	362.137	1.326	C19H22O7	[M-H2O+H]+			C11870	Metabolism of terpenoids and polyketides	78791-79-4		BioDeepDB	MSI_level1	pos	2.36103e+07	2.2122e+07	2.48089e+07	2.29296e+07	2.77333e+07	4.71248e+07	2.40481e+07	5.94816e+07	2.27914e+07	2.86942e+07	3.9018e+07	2.65327e+07	2.81677e+07	3.00325e+07	2.83823e+07	1.26328e+07	1.33265e+07	2.28445e+07	1.54683e+07	1.02397e+07
M176T90	Citrulline	176.094	89.6	175.096	1.345	C6H13N3O3	[M+H]+			C00327	Amino acid metabolism; Biosynthesis of other secondary metabolites; Global and overview maps	94740-46-2	HMDB00904	BioDeepDB	MSI_level1	pos	1.11191e+08	2.01479e+08	1.2966e+08	1.02642e+08	1.61696e+07	9.53641e+07	1.52505e+07	1.0724e+08	1.11196e+08	1.04657e+08	9.53002e+07	1.26932e+07	1.15796e+08	1.60691e+07	1.25057e+07	6.25568e+08	6.58713e+08	4.71498e+08	4.41985e+08	5.55973e+08
M280T938	Linoleamide	280.263	938.5	279.256	1.346	C18H33NO	[M+H]+	Fatty Acyls	Fatty amides			3072-13-7	HMDB0062656	BioDeepDB	MSI_level1	pos	2.02317e+08	4.27243e+08	8.80573e+08	7.43624e+08	7.71501e+08	1.92806e+08	2.26471e+08	9.59683e+08	1.01863e+09	5.5295e+08	1.19886e+09	1.12677e+09	9.13695e+08	7.3898e+08	5.42925e+08	1.74715e+08	1.03175e+09	1.21679e+09	9.67194e+08	7.928e+08
M269T773	Abietinal	269.226	773	286.23	1.354	C20H30O	[M-H2O+H]+	Prenol lipids	Diterpenoids	C11887	Global and overview maps; Metabolism of terpenoids and polyketides	6704-50-3	HMDB0034735	BioDeepDB	MSI_level1	pos	2.41713e+07	2.84155e+07	2.6581e+07	5.08852e+07	2.82995e+07	3.99135e+07	2.51544e+07	2.74881e+07	4.28945e+07	6.08847e+07	3.41118e+07	3.43976e+07	3.48922e+07	3.52793e+07	4.42229e+07	1.24939e+07	1.32283e+07	1.4068e+07	1.07437e+07	9.96329e+06
M339T508	Coumaroylquinic acid	339.108	507.7	338.1	1.359	C16H18O8	[M+H]+			C12208	Biosynthesis of other secondary metabolites; Global and overview maps	1899-30-5	HMDB0029681	BioDeepDB	MSI_level1	pos	2.50558e+08	2.20013e+08	2.07158e+08	2.2701e+08	2.48314e+08	2.36755e+08	2.26957e+08	2.0847e+08	2.19515e+08	2.71415e+08	2.58654e+08	2.38831e+08	2.79545e+08	2.59725e+08	2.62292e+08	7.76032e+07	7.72418e+07	1.05565e+08	9.60438e+07	7.69188e+07
M181T460_2	3-Hydroxykynurenamine	181.097	459.8	180.09	1.378	C9H12N2O2	[M+H]+	Organooxygen compounds	Carbonyl compounds	C05636	Amino acid metabolism	99362-47-7	HMDB0060281	BioDeepDB	MSI_level1	pos	5.41303e+07	5.24218e+07	5.22314e+07	5.69804e+07	5.90169e+07	4.71995e+07	4.7824e+07	4.41968e+07	5.18865e+07	6.78351e+07	5.84751e+07	5.69674e+07	5.96916e+07	5.3142e+07	5.68592e+07	6.47903e+07	6.42344e+07	7.02149e+07	6.66435e+07	5.9354e+07
M169T41	2,6-Dihydroxyphenylacetate	169.049	41.2	168.042	1.38	C8H8O4	[M+H]+			C06207	Amino acid metabolism	64700-73-8		BioDeepDB	MSI_level1	pos	3.51656e+06	3.7441e+06	4.88729e+06	4.40113e+06	4.46156e+06	1.26606e+06	2.89371e+06	5.38797e+06	9.67398e+06	5.35824e+06	3.23569e+06	1.01897e+06	1.07308e+06	1.17003e+06	1.10827e+06	2.37378e+07	3.87365e+06	1.17513e+07	1.07488e+07	4.38146e+06
M203T820	2-trans,6-trans-Farnesal	203.18	819.7	220.183	1.394	C15H24O	[M-H2O+H]+	Prenol lipids	Sesquiterpenoids	C03461	Global and overview maps; Metabolism of terpenoids and polyketides	19317-11-4	HMDB0060356	BioDeepDB	MSI_level1	pos	1.78832e+07	1.65121e+07	4.28638e+06	1.59195e+07	1.70873e+07	1.89632e+07	1.96579e+07	1.73299e+07	2.09204e+07	4.02076e+07	1.70838e+07	1.98661e+07	2.44933e+07	4.25708e+07	2.48157e+07	5.12521e+06	8.72738e+06	7.22546e+06	7.03565e+06	5.11644e+06
M155T397	Hydantoin-5-propionic acid	155.045	397	172.048	1.395	C6H8N2O4	[M-H2O+H]+	Azolidines	Imidazolidines	C05565	Amino acid metabolism	5624-26-0	HMDB0001212	BioDeepDB	MSI_level1	pos	1.10363e+08	1.19261e+08	1.24654e+08	1.0733e+08	1.18585e+08	1.21408e+08	1.2337e+08	1.18401e+08	1.21316e+08	1.26894e+08	1.35451e+08	1.17924e+08	1.31461e+08	1.26031e+08	1.16087e+08	3.05808e+08	2.85907e+08	3.1987e+08	3.34702e+08	2.51619e+08
M293T712_1	Dihydroandrosterone	293.211	712.4	292.24	1.399	C19H32O2	[M+H]+	Steroids and steroid derivatives	Androstane steroids	C03852	Lipid metabolism	1852-53-5	HMDB0000554	BioDeepDB	MSI_level1	pos	3.52397e+08	2.01079e+08	2.15842e+08	6.52473e+07	2.10869e+08	3.54262e+08	3.91572e+08	3.39453e+08	6.00188e+07	1.8969e+08	2.42626e+08	2.10832e+08	3.46063e+08	3.40453e+08	5.72723e+07	1.01215e+08	9.04413e+07	1.15385e+08	1.16452e+08	9.47888e+07
M397T843	ST 29_1;O	397.382	842.9	414.386	1.4	C29H50O	[M-H2O+H]+			C04530		6384-28-7	HMDB0059641	BioDeepDB	MSI_level1	pos	1.29497e+08	3.14866e+08	2.17325e+08	1.72787e+08	1.55425e+08	1.19619e+08	4.17589e+07	1.5039e+08	1.54996e+08	1.7119e+08	2.54412e+07	2.06572e+08	7.83744e+07	1.12046e+08	7.18634e+07	9.25138e+06	2.77671e+06	6.30221e+07	9.97488e+06	2.31961e+07
M277T784	(2'E,4'Z,8E)-Colneleic acid	277.216	783.7	294.219	1.423	C18H30O3	[M-H2O+H]+	Fatty Acyls	Fatty acids and conjugates	C19827		52761-34-9	HMDB0030995	BioDeepDB	MSI_level1	pos	1.89972e+09	1.87019e+09	2.13e+09	1.89061e+09	2.29288e+09	2.40556e+09	2.08457e+09	2.32769e+09	2.10377e+09	1.99714e+09	2.46825e+09	2.17701e+09	2.30811e+09	2.15088e+09	2.20217e+09	6.36198e+08	4.37312e+08	8.72196e+08	4.26448e+09	3.19324e+09
M277T834	FA 18_4	277.216	834.4	276.209	1.426	C18H28O2	[M+H]+			C16300	Lipid metabolism; Global and overview maps	20290-75-9		BioDeepDB	MSI_level1	pos	4.52063e+09	4.46052e+09	3.88433e+09	4.11325e+09	4.99254e+09	6.08755e+09	3.71321e+09	3.76006e+09	4.35536e+09	3.71841e+09	4.64671e+09	3.9968e+09	4.00298e+09	3.83225e+09	4.53714e+09	1.74444e+09	1.56136e+09	1.80068e+09	1.11904e+09	8.81268e+08
M287T631	Cernuine	287.055	630.7	286.048	1.437	C15H10O6	[M+H]+	Aurone flavonoids		C08576		38216-54-5	HMDB0034150	BioDeepDB	MSI_level1	pos	9.92996e+07	1.01997e+08	1.01897e+08	9.34808e+07	1.22517e+08	8.98425e+07	9.5497e+07	8.02312e+07	8.88304e+07	1.11204e+08	1.09398e+08	1.10756e+08	9.93454e+07	1.14875e+08	1.16352e+08	2.16656e+06	2.42237e+06	3.03534e+06	2.05752e+06	2.06611e+06
M281T589	FA 18_1;O	281.248	589	298.251	1.448	C18H34O3	[M-H2O+H]+			C13791		13980-07-9		BioDeepDB	MSI_level1	pos	4.08867e+07	3.3053e+07	3.91933e+07	3.44065e+07	4.48547e+07	3.90228e+07	3.96185e+07	3.53032e+07	3.90426e+07	4.21164e+07	5.63582e+07	4.24157e+07	4.38786e+07	4.09055e+07	4.23623e+07	1.29521e+07	1.20085e+07	1.60818e+07	1.43447e+07	1.44323e+07
M227T157	3-Carbamoyl-2-phenylpropionic acid	227.102	157.2	209.069	1.453	C10H11NO4	[M+NH4]+	Benzene and substituted derivatives		C16591	Xenobiotics biodegradation and metabolism	139262-66-1	HMDB0060367	BioDeepDB	MSI_level1	pos	3.32352e+08	2.59117e+08	2.86844e+08	2.41725e+08	1.46443e+08	3.05027e+08	2.99258e+08	5.32888e+08	6.22737e+08	6.7541e+08	3.25932e+08	2.7618e+08	6.43173e+08	2.53617e+08	2.47787e+08	1.29704e+09	1.28985e+09	1.29093e+09	9.85067e+08	1.29825e+09
M150T116	1-Methyladenine	150.077	116.4	149.07	1.457	C6H7N5	[M+H]+	Imidazopyrimidines	Purines and purine derivatives	C02216		5142-22-3	HMDB0011599	BioDeepDB	MSI_level1	pos	3.08722e+07	3.41053e+07	3.45875e+07	9.47979e+07	8.62069e+07	3.39963e+07	3.27547e+07	3.83143e+07	3.14903e+07	2.97908e+07	4.30768e+07	3.825e+07	3.66819e+07	3.77447e+07	3.58157e+07	1.04773e+08	1.29934e+08	8.5439e+07	7.42699e+07	9.94213e+07
M271T681	6-Hydroxydaidzein	271.06	680.8	270.053	1.466	C15H10O5	[M+H]+			C14314	Biosynthesis of other secondary metabolites; Global and overview maps	17817-31-1	HMDB0031715	BioDeepDB	MSI_level1	pos	8.23089e+07	8.17176e+07	8.62019e+07	8.90959e+07	9.78965e+07	8.42026e+07	8.43062e+07	8.14331e+07	7.67283e+07	8.3746e+07	1.03334e+08	8.4623e+07	9.44646e+07	8.53948e+07	9.08885e+07	5.985e+06	5.49067e+06	1.30839e+08	8.85226e+07	9.34134e+07
M303T573	Eicosapentaenoic acid	303.231	573.1	302.225	1.466	C20H30O2	[M+H]+	Fatty Acyls	Fatty acids and conjugates	C06428	Lipid metabolism	25377-48-4	HMDB0001999	BioDeepDB	MSI_level1	pos	3.15504e+07	7.49705e+06	3.0693e+07	3.52339e+07	8.78524e+06	6.36243e+07	8.0021e+06	3.06158e+07	3.13872e+07	8.84651e+06	3.09282e+07	8.17242e+07	4.94643e+07	5.07858e+07	7.52257e+06	9.07092e+06	1.01255e+07	1.19231e+07	1.21064e+07	9.48904e+06
M121T60	Cyanobenzene	121.076	60.1	103.042	1.467	C7H5N	[M+NH4]+			C09814	Xenobiotics biodegradation and metabolism; Global and overview maps	100-47-0		BioDeepDB	MSI_level1	pos	4.1679e+06	2.13705e+06	2.57793e+06	6.71117e+06	6.5688e+06	5.87183e+06	5.69139e+06	1.28184e+06	6.29988e+06	5.77144e+06	3.40796e+06	4.70106e+06	5.31074e+06	5.24843e+06	6.25318e+06	3.03411e+07	3.16944e+07	3.12974e+07	3.27025e+07	3.01705e+07
M149T889	Phthalic acid	149.023	889.4	166.027	1.47	C8H6O4	[M-H2O+H]+	Benzene and substituted derivatives	Benzoic acids and derivatives	C01606	Membrane transport; Xenobiotics biodegradation and metabolism; Global and overview maps	254110-94-6	HMDB0002107	BioDeepDB	MSI_level1	pos	1.24599e+09	1.27685e+09	1.32429e+09	1.19603e+09	1.25465e+09	1.31807e+09	1.21611e+09	1.32461e+09	1.30041e+09	1.33904e+09	1.50939e+09	1.154e+09	1.45362e+09	1.24843e+09	1.28951e+09	3.47813e+09	3.50339e+09	3.41417e+09	3.93369e+09	3.13551e+09
M110T36	4-Aminophenol	110.06	36.4	109.053	1.475	C6H7NO	[M+H]+	Benzene and substituted derivatives	Aniline and substituted anilines	C02372	Xenobiotics biodegradation and metabolism; Global and overview maps	123-30-8	HMDB0001169	BioDeepDB	MSI_level1	pos	3.59938e+07	3.83257e+07	6.91263e+07	5.49559e+07	4.15616e+07	5.03423e+07	3.2643e+07	6.0124e+07	4.83986e+07	4.17433e+07	4.09881e+07	4.28074e+07	5.48995e+07	2.2415e+07	1.00516e+07	5.77023e+06	6.4995e+06	4.42076e+06	4.94142e+06	4.50489e+06
M441T481	Deaminohydroxyblasticidin S	441.221	481	423.187	1.477	C17H25N7O6	[M+NH4]+			C03860				BioDeepDB	MSI_level1	pos	2.22665e+07	2.07052e+07	1.71757e+07	3.26515e+07	1.05816e+07	1.36901e+07	1.28688e+07	2.11438e+07	2.07796e+07	1.40611e+07	3.86e+07	1.36165e+07	5.92256e+07	3.14704e+07	1.79991e+07	5.13389e+07	4.07922e+07	1.35935e+07	4.05281e+07	4.01024e+07
M179T592	6,7-Benzocoumarin	179.07	592.1	196.052	1.489	C13H8O2	[M-H2O+H]+			C16211	Xenobiotics biodegradation and metabolism	3023-98-1		BioDeepDB	MSI_level1	pos	7.53722e+07	6.29894e+07	6.66546e+07	7.17958e+07	8.27581e+07	5.58677e+07	5.91826e+07	5.11451e+07	6.34242e+07	7.79469e+07	8.54674e+07	6.71551e+07	7.18279e+07	7.43982e+07	7.33958e+07	1.8185e+08	1.7516e+08	2.09181e+08	1.77331e+08	1.61924e+08
M395T906	Poriferasterol	395.368	906.1	412.37	1.499	C29H48O	[M-H2O+H]+			C05442	Lipid metabolism; Chemical structure transformation maps; Global and overview maps	481-16-3	HMDB0000937	BioDeepDB	MSI_level1	pos	5.27492e+07	1.06408e+08	7.82527e+07	1.219e+08	8.92722e+07	6.01021e+07	7.88049e+07	2.53454e+08	6.20087e+08	1.12616e+08	1.97528e+08	4.01339e+08	1.2266e+08	3.31225e+08	6.7113e+08	7.10537e+06	8.23461e+06	6.72662e+06	2.3716e+07	1.4345e+07
M261T108	alpha-D-Glucose 6-phosphate	261.037	107.7	260.03	1.51	C6H13O9P	[M+H]+			C00668	Signal transduction; Endocrine system; Carbohydrate metabolism; Chemical structure transformation maps; Global and overview maps	15209-11-7		BioDeepDB	MSI_level1	pos	3.49874e+07	4.18143e+07	3.44918e+07	3.62808e+07	3.0281e+07	4.50495e+07	4.31752e+07	3.70434e+07	4.80328e+07	4.65e+07	6.12405e+07	4.32243e+07	4.21585e+07	3.66255e+07	4.10537e+07	1.41168e+06	1.6884e+06	1.21004e+06	1.22282e+06	981048
M235T91	Aspartate semialdehyde	235.092	90.8	117.043	1.526	C4H7NO3	[2M+H]+			C00441	Amino acid metabolism; Biosynthesis of other secondary metabolites; Global and overview maps	15106-57-7		BioDeepDB	MSI_level1	pos	2.62442e+08	2.78523e+08	2.9153e+08	2.56526e+08	2.56713e+08	2.49614e+08	2.63114e+08	2.58469e+08	2.57603e+08	2.53839e+08	2.71709e+08	2.1248e+08	2.44918e+08	2.31745e+08	2.20856e+08	1.15545e+08	1.18016e+08	1.11775e+08	1.20442e+08	4.06768e+08
M165T862	Eugenol	165.076	862.3	164.084	1.535	C10H12O2	[M+H]+	Phenols	Methoxyphenols	C10453	Biosynthesis of other secondary metabolites	97-53-0	HMDB0005809	BioDeepDB	MSI_level1	pos	1.92707e+08	4.40743e+07	9.74077e+07	6.1246e+07	1.67241e+07	2.12233e+08	3.92924e+07	8.02756e+07	1.5849e+07	1.50391e+07	4.76361e+07	3.75712e+07	1.7782e+07	1.49467e+07	4.19684e+07	1.78533e+07	1.45782e+07	1.37172e+07	1.45976e+07	1.2261e+07
M203T359	Ecgonine	203.139	358.6	185.105	1.543	C9H15NO3	[M+NH4]+	Tropane alkaloids		C10858	Biosynthesis of other secondary metabolites	481-37-8	HMDB0006548	BioDeepDB	MSI_level1	pos	1.82084e+09	1.77499e+09	1.62711e+09	1.60122e+09	1.96621e+09	1.58275e+09	1.51192e+09	1.50415e+09	1.60196e+09	1.90543e+09	1.48513e+09	1.36108e+09	1.43411e+09	1.4555e+09	1.45185e+09	3.31756e+09	3.19998e+09	2.64013e+09	2.80605e+09	2.66108e+09
M121T210	Tyrosol	121.064	210.1	138.068	1.548	C8H10O2	[M-H2O+H]+	Phenols	Tyrosols and derivatives	C06044	Amino acid metabolism; Global and overview maps	501-94-0	HMDB0004284	BioDeepDB	MSI_level1	pos	2.67811e+09	2.22136e+09	2.07069e+09	1.843e+09	4.64343e+08	1.53988e+09	1.59067e+09	1.49257e+09	1.90435e+09	2.35972e+09	1.56601e+09	1.71654e+09	1.88533e+09	1.61535e+09	1.82428e+09	1.1749e+10	1.04117e+10	1.28903e+10	1.3377e+10	5.62665e+09
M445T909	arabidiol	445.367	908.7	444.397	1.577	C30H52O2	[M+H]+			C19828	Global and overview maps; Metabolism of terpenoids and polyketides	845796-91-0		BioDeepDB	MSI_level1	pos	4.44154e+07	7.02284e+07	9.32171e+07	6.67239e+07	2.05554e+07	1.10403e+08	8.31524e+07	9.20181e+07	7.32024e+07	7.5994e+07	2.32073e+07	8.35124e+07	1.02836e+08	7.86824e+07	1.30039e+08	3.33715e+07	712693	2.20127e+06	1.67331e+07	1.06051e+07
M279T740_2	10-Deoxymethynolide	279.231	740.4	296.199	1.589	C17H28O4	[M-H2O+H]+			C11993	Global and overview maps; Metabolism of terpenoids and polyketides	81644-19-1		BioDeepDB	MSI_level1	pos	1.51213e+08	1.39942e+08	1.21935e+08	1.157e+08	1.25954e+08	1.6191e+08	1.23459e+08	1.12557e+08	1.53022e+08	1.61156e+08	1.42319e+08	1.27762e+08	1.5267e+08	1.27923e+08	1.48427e+08	2.8153e+07	1.13362e+07	5.0968e+07	6.44467e+06	2.30287e+07
M309T702	3,7-Dimethyl-1,6-octadien-3-ol	309.278	701.5	154.136	1.591	C10H18O	[2M+H]+	Prenol lipids	Monoterpenoids	C03985		22564-99-4	HMDB0036100	BioDeepDB	MSI_level1	pos	1.74779e+08	1.5375e+08	1.74691e+08	1.55353e+08	1.96416e+08	1.6218e+08	1.6247e+08	1.78726e+08	1.46956e+08	1.74201e+08	1.5085e+08	1.64562e+08	1.75568e+08	1.58953e+08	1.69964e+08	8.4913e+07	8.06548e+07	1.01058e+08	1.0718e+08	7.25059e+07
M279T605	FA 18_3	279.231	605.5	278.225	1.592	C18H30O2	[M+H]+			C06427	Lipid metabolism; Chemical structure transformation maps; Global and overview maps	68424-45-3		BioDeepDB	MSI_level1	pos	4.60515e+07	4.58441e+07	5.03444e+07	4.8942e+07	7.317e+07	4.40891e+07	4.52761e+07	4.52299e+07	4.82333e+07	5.3558e+07	5.22276e+07	4.95314e+07	7.48763e+07	6.80716e+07	5.33219e+07	1.57176e+07	1.59845e+07	1.96796e+07	1.78803e+07	1.33363e+07
M113T239	Citraconic acid	113.023	239.1	130.027	1.601	C5H6O4	[M-H2O+H]+	Fatty Acyls	Fatty acids and conjugates	C02226	Carbohydrate metabolism; Amino acid metabolism; Global and overview maps	498-23-7	HMDB0000634	BioDeepDB	MSI_level1	pos	3.9809e+07	4.26463e+07	3.00758e+07	5.9302e+07	5.14602e+07	5.12472e+07	3.54241e+07	3.35164e+07	4.94215e+07	4.10647e+07	3.61674e+07	3.37488e+07	4.43924e+07	3.44675e+07	5.41378e+07	4.07315e+07	4.17874e+07	3.87086e+07	3.91481e+07	3.66085e+07
M305T679	Oryzalexin D	305.247	679.5	304.24	1.617	C20H32O2	[M+H]+			C21562	Global and overview maps; Metabolism of terpenoids and polyketides	110268-98-9		BioDeepDB	MSI_level1	pos	2.07294e+07	7.16855e+07	8.73431e+07	7.50128e+07	2.4748e+07	8.9277e+07	9.62849e+07	9.37202e+07	1.9665e+07	1.08999e+08	9.10938e+07	8.97878e+07	2.50171e+07	1.04681e+08	2.31003e+07	2.9103e+07	2.99578e+07	4.09342e+07	3.47697e+07	2.72043e+07
M305T695	taxa-4(20),11-dien-5alpha,13alpha-diol	305.247	694.5	304.24	1.617	C20H32O2	[M+H]+			C11897	Global and overview maps; Metabolism of terpenoids and polyketides	357436-25-0		BioDeepDB	MSI_level1	pos	7.20317e+07	5.75279e+07	1.6572e+07	6.22757e+07	7.46649e+07	7.29998e+07	6.89151e+07	6.70964e+07	1.64938e+07	8.20466e+07	8.65998e+07	5.74487e+07	7.76858e+07	1.84768e+07	8.47816e+07	2.05322e+07	2.19096e+07	3.30166e+07	2.85862e+07	2.06609e+07
M111T874	(R)-Sulcatol	111.117	873.7	128.12	1.62	C8H16O	[M-H2O+H]+	Fatty Acyls	Fatty alcohols	C07288		1569-60-4	HMDB0030030	BioDeepDB	MSI_level1	pos	1.17043e+07	1.36479e+07	1.05829e+07	5.83887e+06	2.48982e+06	1.12112e+07	8.93603e+06	2.26332e+06	1.48737e+07	1.14049e+07	1.9548e+06	8.61193e+06	9.78016e+06	8.85403e+06	9.45139e+06	1.58583e+07	8.16209e+07	1.35278e+07	9.87091e+07	9.91667e+06
M220T232	N-Acetyl-D-glucosaminate	220.081	232.2	237.085	1.633	C8H15NO7	[M-H2O+H]+			C01133		50257-10-8		BioDeepDB	MSI_level1	pos	4.08431e+07	3.89871e+07	4.69654e+07	4.1199e+07	3.8588e+07	3.98342e+07	3.95897e+07	8.89424e+06	3.55288e+07	3.81685e+07	3.58514e+07	2.72637e+07	3.42241e+07	3.42204e+07	3.38288e+07	2.89959e+07	4.41105e+06	8.68134e+06	8.8225e+06	6.65007e+06
M220T211	8-amino-3,8-dideoxy-D-manno-octulosonate	220.081	210.8	237.085	1.633	C8H15NO7	[M-H2O+H]+			C21333				BioDeepDB	MSI_level1	pos	2.64241e+07	2.56946e+07	6.64031e+06	2.65149e+07	2.63301e+07	2.24634e+07	2.22272e+07	5.58231e+06	2.09146e+07	2.21918e+07	2.58741e+07	1.73472e+07	4.46682e+06	5.54954e+06	1.92825e+07	2.70988e+07	2.741e+07	2.54908e+07	3.01359e+07	1.86252e+07
M105T658	(S)-1-Phenylethanol	105.07	658.1	122.073	1.641	C8H10O	[M-H2O+H]+			C11348	Xenobiotics biodegradation and metabolism; Global and overview maps	1445-91-6		BioDeepDB	MSI_level1	pos	4.85848e+07	3.79294e+07	3.99174e+07	3.90957e+07	8.16669e+07	5.58326e+07	4.2584e+07	3.99584e+07	4.11049e+07	7.94373e+07	5.55765e+07	4.54754e+07	6.46775e+07	4.83448e+07	4.99987e+07	1.93518e+07	1.01474e+08	1.50966e+08	2.27736e+07	1.55972e+07
M184T91	Choline sulfate	184.064	90.7	183.057	1.642	C5H13NO4S	[M+H]+	Organic sulfuric acids and derivatives	Sulfuric acid esters	C00919	Membrane transport	4858-96-2	HMDB0250194	BioDeepDB	MSI_level1	pos	1.35353e+08	1.31159e+08	1.50132e+08	1.28817e+08	1.3849e+08	1.23766e+08	1.38219e+08	1.3944e+08	1.21605e+08	1.16344e+08	1.38268e+08	1.21666e+08	1.39957e+08	1.64412e+08	1.25794e+08	2.21169e+08	2.5386e+08	2.20917e+08	2.15228e+08	1.93306e+08
M338T939	15(S)-HETE	338.268	939.3	320.235	1.648	C20H32O3	[M+NH4]+	Fatty Acyls	Eicosanoids	C04742	Lipid metabolism; Sensory system	54845-95-3	HMDB0003876	BioDeepDB	MSI_level1	pos	7.56517e+07	8.34697e+07	9.45818e+07	5.82777e+07	9.58718e+07	3.4427e+08	1.6292e+08	2.53582e+08	1.31214e+08	1.06542e+08	1.04347e+08	7.59525e+07	7.51885e+07	6.30166e+07	6.57673e+07	9.26393e+07	3.08901e+09	1.17456e+07	3.10031e+09	2.24934e+09
M338T794	5-Hete	338.268	793.8	320.235	1.648	C20H32O3	[M+NH4]+			C04805	Lipid metabolism; Sensory system	70608-72-9	HMDB0011134	BioDeepDB	MSI_level1	pos	3.06704e+07	2.92071e+07	2.88318e+07	2.97336e+07	3.52282e+07	2.70648e+07	3.61479e+07	3.58283e+07	3.00423e+07	3.07733e+07	3.06466e+07	3.37296e+07	3.76971e+07	3.31591e+07	2.94824e+07	3.83025e+08	3.98661e+08	3.95313e+08	4.72217e+08	4.583e+08
M289T752	Neoabietol	289.252	752.2	288.245	1.655	C20H32O	[M+H]+			C11884	Global and overview maps; Metabolism of terpenoids and polyketides	640-42-6		BioDeepDB	MSI_level1	pos	5.97492e+07	5.79937e+07	5.67421e+07	5.37175e+07	5.62121e+07	5.69501e+07	6.06409e+07	5.47071e+07	5.32154e+07	6.10171e+07	6.37614e+07	5.76222e+07	6.94076e+07	5.74641e+07	5.96252e+07	4.9764e+06	3.05469e+06	8.20966e+06	3.98171e+06	2.242e+06
M180T35	1,2-Dihydronaphthalene-1,2-diol	180.102	34.7	162.068	1.658	C10H10O2	[M+NH4]+			C06205	Xenobiotics biodegradation and metabolism	31966-70-8	HMDB0060335	BioDeepDB	MSI_level1	pos	2.72742e+07	3.03128e+07	4.07895e+07	3.79826e+07	3.30303e+07	3.01165e+07	2.32685e+06	1.26099e+06	2.46544e+07	2.30127e+07	2.66035e+07	2.30978e+06	3.06626e+06	1.80513e+06	1.6175e+07	2.17043e+06	2.4916e+06	2.78892e+06	2.75824e+06	3.01753e+06
M619T561	APC	619.275	560.6	618.269	1.659	C33H38N4O8	[M+H]+	Organooxygen compounds	Carbonyl compounds	C16542	Xenobiotics biodegradation and metabolism	181467-56-1	HMDB0060661	BioDeepDB	MSI_level1	pos	1.81386e+07	1.33941e+07	1.10445e+07	1.30971e+07	2.38348e+07	8.99397e+06	1.64011e+07	1.12751e+07	1.6047e+07	2.13715e+07	2.18064e+07	1.81589e+07	1.90361e+07	1.84018e+07	2.41462e+07	1.95915e+06	2.46199e+06	2.09123e+06	2.94716e+06	4.75523e+06
M336T465	17beta-Estradiol 3-sulfate	336.13	465	352.134	1.707	C18H24O5S	[M-OH+H]+	Steroids and steroid derivatives	Sulfated steroids	C08357	Lipid metabolism; Digestive system	481-96-9	HMDB0004448	BioDeepDB	MSI_level1	pos	5.94564e+06	8.63418e+06	6.50389e+06	8.32294e+06	7.83624e+06	8.65862e+06	8.04336e+06	9.77212e+06	8.24091e+06	8.77225e+06	8.96068e+06	8.0714e+06	4.35865e+06	8.38901e+06	8.73092e+06	1.39572e+07	9.41367e+06	8.27481e+06	3.8704e+06	8.96263e+06
M306T960	All-trans-13,14-dihydroretinol	306.279	959.6	288.245	1.723	C20H32O	[M+NH4]+	Prenol lipids	Retinoids	C15492	Metabolism of cofactors and vitamins	879295-61-1	HMDB0011618	BioDeepDB	MSI_level1	pos	7.42667e+06	4.78945e+07	3.44842e+07	7.61891e+06	1.05524e+07	4.10308e+07	7.66979e+06	5.03063e+07	3.82363e+07	4.5952e+07	4.79784e+07	8.6411e+06	3.90802e+07	3.69452e+07	1.10434e+08	5.47694e+06	6.73946e+06	7.12054e+06	5.81456e+06	6.2464e+06
M369T967	5,6-epoxycholestane	369.352	967.3	386.355	1.738	C27H46O	[M-H2O+H]+			C05417				BioDeepDB	MSI_level1	pos	8.07631e+07	8.67162e+07	8.98792e+07	7.47148e+07	7.03724e+07	3.26877e+07	4.29893e+07	1.83376e+08	1.03934e+08	2.72976e+07	1.93507e+08	9.22218e+07	1.2185e+08	9.19148e+07	2.04799e+08	3.12543e+07	308841	280361	5.38501e+07	1.08233e+06
M113T284	6-Hydroxyhexan-6-olide	113.06	283.6	130.063	1.748	C6H10O3	[M-H2O+H]+			C03241	Xenobiotics biodegradation and metabolism			BioDeepDB	MSI_level1	pos	2.96808e+07	2.53774e+07	3.15237e+07	2.55703e+07	2.78828e+07	3.60497e+07	2.53723e+07	2.4262e+07	3.97794e+07	4.32591e+07	2.62468e+07	2.43952e+07	2.72661e+07	2.68398e+07	3.16118e+07	2.00586e+07	1.80351e+07	2.07896e+07	2.19073e+07	1.91825e+07
M104T160	(±)-2-Methylbutanal	104.107	160.2	86.0732	1.791	C5H10O	[M+NH4]+	Organooxygen compounds	Carbonyl compounds	C02223		57456-98-1	HMDB0031526	BioDeepDB	MSI_level1	pos	5.33848e+07	5.86195e+07	5.58912e+07	6.14595e+07	3.92385e+07	1.25531e+07	1.36783e+07	5.43386e+07	9.19415e+07	3.31304e+07	5.79282e+07	3.29242e+07	7.13221e+07	5.28333e+07	7.09112e+07	5.76214e+07	9.43282e+07	6.60992e+07	3.32115e+07	1.55843e+07
M265T678	Oleamide	265.252	678	281.272	1.8	C18H35NO	[M-NH3+H]+	Fatty Acyls	Fatty amides	C19670		301-02-0	HMDB0002117	BioDeepDB	MSI_level1	pos	9.33068e+07	8.324e+07	1.07801e+08	1.0749e+08	1.25754e+08	9.32044e+07	9.8958e+07	9.68752e+07	8.72552e+07	9.94039e+07	1.36304e+08	9.85307e+07	1.04032e+08	1.14003e+08	1.01846e+08	2.26418e+07	1.83236e+07	1.69789e+07	2.05586e+07	4.36483e+07
M120T327	Indoline	120.065	327.2	119.073	1.806	C8H9N	[M+H]+	Indoles and derivatives	Indolines			496-15-1	HMDB0253472	BioDeepDB	MSI_level1	pos	8.09673e+06	6.86888e+06	8.20324e+06	6.75007e+06	7.26987e+06	6.56811e+06	8.02109e+06	8.65751e+06	5.6297e+06	9.21987e+06	7.6111e+06	6.46949e+06	9.22422e+06	6.61377e+06	8.68714e+07	4.31402e+08	4.11581e+08	6.00569e+08	3.85958e+08	6.25888e+08
M120T295	4-Amino-3-hydroxybutyrate	120.065	294.9	119.058	1.806	C4H9NO3	[M+H]+	Carboxylic acids and derivatives	Amino acids, peptides, and analogues	C03678		352-21-6	HMDB0061877	BioDeepDB	MSI_level1	pos	1.4883e+07	8.83243e+06	2.52644e+07	8.38171e+06	1.08275e+07	1.14718e+07	1.15398e+07	2.2077e+07	8.96715e+06	9.49379e+06	8.17008e+06	9.21327e+06	1.37399e+07	8.5352e+06	1.81576e+07	8.00453e+06	1.14422e+07	1.07626e+07	1.18519e+07	1.19408e+07
M235T90	L-Valine	235.165	89.6	117.079	1.81	C5H11NO2	[2M+H]+	Carboxylic acids and derivatives	Amino acids, peptides, and analogues	C00183	Cancer: overview; Metabolism of cofactors and vitamins; Metabolism of other amino acids; Membrane transport; Digestive system; Biosynthesis of other secondary metabolites; Translation; Amino acid metabolism; Chemical structure transformation maps; Global and overview maps	7004-03-7	HMDB0000883	BioDeepDB	MSI_level1	pos	2.70387e+09	2.13139e+09	2.39874e+09	1.97005e+09	2.11415e+09	2.02173e+09	1.82616e+09	1.95211e+09	1.87702e+09	2.16044e+09	1.88712e+09	1.66771e+09	1.70563e+09	1.54446e+09	1.51482e+09	4.76704e+09	5.26261e+09	5.15294e+09	4.96707e+09	4.30494e+09
M146T66	Spermidine	146.165	66.1	145.158	1.819	C7H19N3	[M+H]+	Organonitrogen compounds	Amines	C00315	Membrane transport; Metabolism of other amino acids; Digestive system; Biosynthesis of other secondary metabolites; Metabolism of terpenoids and polyketides; Amino acid metabolism; Global and overview maps	1122077-27-3	HMDB0001257	BioDeepDB	MSI_level1	pos	6.92006e+08	6.76292e+08	6.2853e+08	6.37432e+08	6.31686e+08	4.63354e+08	6.96316e+08	6.48491e+08	5.56919e+08	5.65237e+08	5.33034e+08	4.9378e+08	5.33918e+08	5.84213e+08	5.61921e+08	8.17662e+08	8.13012e+08	5.89415e+08	4.42474e+08	8.12425e+08
M341T641	1,2-Cyclohexanediol, 1-methyl-4-(1-methylethenyl)-	341.268	640.8	170.131	1.823	C10H18O2	[2M+H]+	Prenol lipids	Monoterpenoids	C18020		57457-97-3	HMDB0256048	BioDeepDB	MSI_level1	pos	6.44258e+07	6.44093e+07	7.15348e+07	1.26318e+08	8.19058e+07	6.43535e+07	6.29179e+07	5.43364e+07	6.90653e+07	6.34323e+07	1.53615e+08	7.49734e+07	7.28231e+07	7.8578e+07	7.5676e+07	2.46912e+07	2.51668e+07	2.8971e+07	1.25622e+08	1.16528e+08
M127T629	Triacetic acid	127.039	628.6	144.042	1.824	C6H8O4	[M-H2O+H]+	Keto acids and derivatives	Medium-chain keto acids and derivatives	C01757		2140-49-0	HMDB0259137	BioDeepDB	MSI_level1	pos	1.1092e+08	1.31121e+08	2.99526e+07	2.88005e+07	9.14566e+07	1.21451e+08	1.3766e+08	1.71542e+08	2.59525e+07	7.44575e+07	2.20325e+07	1.12086e+08	2.42657e+07	7.22919e+07	7.35018e+07	3.99359e+06	4.67851e+06	5.0746e+06	5.3171e+06	5.62529e+06
M295T785	9(S)-HPODE	295.227	784.7	312.23	1.834	C18H32O4	[M-H2O+H]+	Fatty Acyls	Lineolic acids and derivatives	C14827	Lipid metabolism; Global and overview maps	29774-12-7	HMDB0006940	BioDeepDB	MSI_level1	pos	7.07481e+08	6.43202e+08	7.54123e+08	6.67009e+08	7.37814e+08	8.20743e+08	6.54326e+08	7.20843e+08	6.44702e+08	6.46876e+08	7.88118e+08	7.95518e+08	7.28868e+08	6.57981e+08	6.59919e+08	2.31544e+08	2.19857e+08	3.46225e+08	1.95887e+08	1.4338e+08
M225T537	Vomifoliol	225.148	536.7	224.141	1.836	C13H20O3	[M+H]+			C01760		23526-45-6		BioDeepDB	MSI_level1	pos	8.67077e+07	7.716e+07	8.50995e+07	7.3905e+07	7.89452e+07	7.21144e+07	9.60317e+07	6.83739e+07	7.04621e+07	7.94691e+07	7.16301e+07	6.59725e+07	7.39792e+07	6.95999e+07	6.58025e+07	3.13987e+07	3.14924e+07	4.00623e+07	3.8846e+07	1.34897e+08
M150T127	Methionine	150.059	127.3	149.051	1.846	C5H11NO2S	[M+H]+			C00073	Cancer: overview; Drug resistance: antineoplastic; Digestive system; Biosynthesis of other secondary metabolites; Translation; Amino acid metabolism; Chemical structure transformation maps; Global and overview maps	63-68-3	HMDB00696	BioDeepDB	MSI_level1	pos	1.01937e+09	1.05175e+09	8.6332e+08	9.5225e+08	8.89767e+08	7.71339e+08	8.23747e+08	8.9056e+08	9.32536e+08	8.64305e+08	7.93361e+08	7.57253e+08	8.2409e+08	7.93438e+08	8.66529e+08	2.0929e+09	1.83836e+09	1.47434e+09	1.4312e+09	1.65695e+09
M291T900	FA 20_5;O2	291.231	899.7	334.214	1.869	C20H30O4	[M-CO2+H]+			C14815	Lipid metabolism	136696-10-1		BioDeepDB	MSI_level1	pos	1.69411e+07	2.09074e+07	1.70289e+07	1.49521e+07	2.4845e+07	3.51052e+07	1.77499e+07	1.73594e+07	2.08474e+07	2.28929e+07	1.57933e+07	1.40571e+07	1.7721e+07	1.54519e+07	1.63395e+07	1.30655e+07	1.28771e+07	1.22948e+07	1.79735e+07	1.09095e+07
M118T394	Indole	118.065	394	117.058	1.886	C8H7N	[M+H]+	Indoles and derivatives	Indoles	C00463	Amino acid metabolism; Biosynthesis of other secondary metabolites; Global and overview maps; Digestive system	120-72-9	HMDB0000738	BioDeepDB	MSI_level1	pos	2.74329e+09	2.96662e+09	3.09634e+09	3.62058e+09	4.07597e+09	2.45282e+09	2.16054e+09	2.13028e+09	3.30026e+09	3.6608e+09	4.38508e+09	2.55614e+09	3.06469e+09	3.21828e+09	3.23394e+09	6.55019e+09	6.6342e+09	5.43546e+09	5.33138e+09	6.59568e+09
M331T689	Bisdechlorogeodin	331.081	689.5	330.074	1.89	C17H14O7	[M+H]+			C03036		59092-96-5		BioDeepDB	MSI_level1	pos	1.16817e+10	1.00592e+10	1.05938e+10	9.99827e+09	1.20963e+10	1.05721e+10	1.16968e+10	9.97414e+09	1.04807e+10	1.12309e+10	1.24771e+10	1.08311e+10	1.18828e+10	1.25441e+10	1.25439e+10	4.24299e+09	3.89794e+09	5.53361e+09	7.0479e+09	3.08932e+09
M112T36_2	Phenol	112.076	36.3	94.0419	1.891	C6H6O	[M+NH4]+			C00146	Amino acid metabolism; Xenobiotics biodegradation and metabolism; Global and overview maps; Digestive system	73607-76-8		BioDeepDB	MSI_level1	pos	1.83169e+07	2.00375e+07	4.85253e+06	4.50754e+06	4.8609e+06	2.02235e+07	1.41734e+07	4.58316e+06	1.88392e+07	2.39324e+07	1.91542e+07	1.33721e+07	1.38186e+07	1.483e+07	4.23832e+06	2.25773e+06	2.32396e+06	2.98757e+06	3.29597e+06	2.22591e+06
M104T35	2-Butyne-1,4-diol	104.071	34.7	86.0368	1.893	C4H6O2	[M+NH4]+	Organooxygen compounds	Alcohols and polyols	C02497		110-65-6	HMDB0245045	BioDeepDB	MSI_level1	pos	7.46802e+07	8.34472e+07	1.07498e+08	7.65205e+07	9.28697e+07	9.56262e+07	7.9756e+07	9.94873e+07	9.33185e+07	8.66091e+07	9.40874e+07	8.30783e+07	8.94821e+07	9.03231e+07	7.30979e+07	534306	1.70771e+06	4.24399e+06	3.32032e+06	3.45821e+06
M149T90_1	4-Methylthiobutylthiohydroximate	149.026	89.6	165.028	1.939	C5H11NOS2	[M-NH3+H]+			C17243	Biosynthesis of other secondary metabolites; Global and overview maps			BioDeepDB	MSI_level1	pos	3.91594e+07	4.14201e+07	4.62529e+07	4.46631e+07	4.69038e+07	4.41012e+07	4.10445e+07	4.73786e+07	4.76053e+07	3.81608e+07	4.27384e+07	3.58609e+07	3.77214e+07	4.78021e+07	3.89473e+07	7.1472e+07	6.28656e+07	6.70748e+07	6.12325e+07	6.46974e+07
M305T702	abieta-7,13-dien-18,18-diol	305.247	702.1	304.24	1.945	C20H32O2	[M+H]+			C20329				BioDeepDB	MSI_level1	pos	4.56515e+07	5.2642e+07	1.73614e+08	5.56013e+07	7.01142e+07	5.02278e+07	5.74593e+07	6.1266e+07	2.26024e+08	5.70978e+07	5.71961e+07	6.17922e+07	4.849e+07	2.30071e+08	5.51654e+07	1.61203e+07	1.56142e+07	2.30039e+07	1.75013e+07	1.28842e+07
M219T139_2	Abrine	219.133	139	218.106	1.95	C12H14N2O2	[M+H]+			C02983		526-31-8		BioDeepDB	MSI_level1	pos	2.32205e+08	2.11818e+08	1.80739e+08	4.89712e+07	1.79211e+08	2.74222e+08	1.40553e+08	1.38825e+08	1.87769e+08	1.74098e+08	2.44733e+08	1.46763e+08	1.6809e+08	3.73641e+07	1.58596e+08	1.02694e+08	9.84689e+07	1.01465e+08	9.95345e+07	2.95877e+08
M160T322	Serotonin	160.077	321.7	176.095	1.964	C10H12N2O	[M-NH3+H]+	Indoles and derivatives	Tryptamines and derivatives	C00780	Nervous system; Signal transduction; Sensory system; Digestive system; Target-based classification: G protein-coupled receptors; Development and regeneration; Signaling molecules and interaction; Amino acid metabolism; Cellular community - eukaryotes; Chemical structure transformation maps; Global and overview maps	50-67-9	HMDB0000259	BioDeepDB	MSI_level1	pos	5.41603e+08	3.36642e+08	4.25628e+08	3.98728e+08	4.39086e+08	3.81601e+08	3.77397e+08	3.45078e+08	4.13523e+08	4.1694e+08	4.74891e+08	4.12381e+08	4.30871e+08	4.16324e+08	4.30528e+08	1.40824e+08	1.46932e+08	1.38595e+08	1.26459e+08	4.71024e+08
M152T152	(R)-Mandelamide	152.07	152.2	151.063	1.985	C8H9NO2	[M+H]+			C07301	Xenobiotics biodegradation and metabolism; Global and overview maps	24008-62-6		BioDeepDB	MSI_level1	pos	1.75542e+08	2.26069e+08	2.54661e+08	2.72829e+08	3.05376e+08	2.6078e+08	2.49941e+08	1.95081e+08	2.65164e+08	2.49607e+08	3.37681e+08	2.13991e+08	2.53639e+08	2.71479e+08	2.7426e+08	6.95028e+08	4.85976e+08	5.3789e+08	5.4427e+08	6.81772e+08
M433T414	Gentamicinc1A	433.265	414.3	449.285	1.989	C19H39N5O7	[M-NH3+H]+			C00908	Biosynthesis of other secondary metabolites; Global and overview maps	26098-04-4		BioDeepDB	MSI_level1	pos	3.45976e+07	3.31577e+07	2.8945e+07	2.92775e+07	1.62306e+07	1.68351e+07	9.88351e+06	3.49084e+07	3.59259e+07	3.86498e+07	9.13701e+06	3.91404e+07	3.70122e+07	3.57175e+07	4.00395e+07	2.42386e+06	2.46455e+06	2.36676e+06	2.86804e+06	9.50317e+06
M220T357_2	Pantothenic acid	220.118	356.6	219.111	2.015	C9H17NO5	[M+H]+	Organooxygen compounds	Alcohols and polyols	C00864	Metabolism of cofactors and vitamins; Metabolism of other amino acids; Global and overview maps; Digestive system	79-83-4	HMDB0000210	BioDeepDB	MSI_level1	pos	1.0675e+08	6.40344e+07	6.24789e+07	6.00669e+07	6.86803e+07	5.81051e+07	6.05662e+07	6.15088e+07	6.05651e+07	5.66008e+07	6.61115e+07	5.4869e+07	5.85872e+07	6.32571e+07	5.28763e+07	3.80813e+07	1.26716e+08	2.99987e+07	1.59412e+08	1.02805e+08
M203T64	Thermospermine	203.223	64.3	202.216	2.027	C10H26N4	[M+H]+			C19669		70862-11-2		BioDeepDB	MSI_level1	pos	2.24934e+07	2.18084e+07	9.27859e+06	2.00055e+07	2.18841e+07	4.07445e+06	9.11479e+06	7.05914e+06	1.4439e+07	1.75713e+07	2.78792e+06	6.57873e+06	7.21516e+06	1.66077e+07	9.21282e+06	3.25575e+06	2.97172e+06	2.72862e+06	2.10914e+06	3.42875e+06
M551T929	Deoxymyxol	551.422	928.5	568.428	2.029	C40H56O2	[M-H2O+H]+			C15933				BioDeepDB	MSI_level1	pos	3.71296e+08	1.95473e+08	3.80942e+08	2.05812e+09	1.01174e+08	1.01349e+08	9.84163e+07	3.1765e+08	4.86813e+08	3.18194e+08	1.3586e+08	2.32554e+08	4.9544e+07	9.89374e+08	1.05683e+08	3.16113e+07	7.80294e+08	1.74142e+07	6.69283e+07	8.04049e+07
M551T909	Hydroxychlorobactene	551.424	908.8	550.417	2.031	C40H54O	[M+H]+			C15911	Metabolism of terpenoids and polyketides	2932-10-7		BioDeepDB	MSI_level1	pos	4.89853e+08	6.29853e+08	7.85669e+08	1.87255e+08	4.19953e+08	6.89298e+08	4.54735e+08	4.73473e+08	4.75232e+08	6.74364e+08	6.0776e+08	1.4312e+09	3.0831e+07	3.76137e+08	1.33179e+09	8.7782e+07	9.83787e+08	4.49471e+07	1.04684e+08	9.35045e+07
M400T809	Palmitoylcarnitine	400.341	809.1	399.335	2.042	C23H45NO4	[M+H]+					2364-67-2	HMDB0000222	BioDeepDB	MSI_level1	pos	3.89075e+07	2.97932e+07	2.43863e+07	1.7437e+07	2.88925e+07	2.50296e+07	8.05312e+07	2.43541e+07	2.59565e+07	2.09937e+07	2.81206e+07	1.79194e+07	1.49487e+07	1.5846e+07	1.42146e+07	1.81612e+06	2.8219e+06	2.60705e+06	2.97178e+06	1.57729e+06
M129T40	5-Hydroxy-2,4-dioxopentanoate	129.018	40.4	146.022	2.062	C5H6O5	[M-H2O+H]+			C05406				BioDeepDB	MSI_level1	pos	1.98911e+06	3.51615e+07	1.54184e+06	2.02981e+06	3.62249e+07	3.05711e+06	6.32471e+06	6.19613e+06	1.03555e+06	5.54649e+06	2.04247e+06	4.86169e+06	2.71952e+06	5.35602e+06	1.23654e+06	1.39912e+07	1.25176e+07	4.39389e+06	1.77256e+07	4.84958e+06
M111T62	3-Amino-2-azepanone	111.092	61.6	128.095	2.074	C6H12N2O	[M-H2O+H]+			C02837		21568-87-6		BioDeepDB	MSI_level1	pos	1.67174e+06	1.59671e+06	4.62555e+06	3.23405e+06	1.27004e+06	2.20123e+06	1.76737e+06	2.04194e+06	2.63026e+06	3.91734e+06	1.46509e+06	2.76088e+06	1.20584e+06	1.81949e+06	1.32734e+06	2.34352e+07	2.05251e+07	1.79137e+07	2.95346e+07	2.01329e+07
M247T766	Epiandrosterone	247.242	765.7	290.225	2.081	C19H30O2	[M-CO2+H]+	Steroids and steroid derivatives	Androstane steroids	C07635	Xenobiotics biodegradation and metabolism; Global and overview maps	481-29-8	HMDB0000365	BioDeepDB	MSI_level1	pos	2.02372e+07	2.54413e+07	2.80488e+07	2.93414e+07	2.70557e+07	3.10922e+07	2.49039e+07	3.67357e+07	3.10879e+07	2.87717e+07	3.67305e+07	6.67255e+06	8.24258e+06	2.84113e+07	2.53151e+07	2.18262e+07	2.47407e+07	1.56381e+07	3.00714e+07	2.18058e+07
M136T260	Phenylacetaldoxime	136.075	260	135.068	2.108	C8H9NO	[M+H]+			C16075	Metabolism of other amino acids; Global and overview maps; Xenobiotics biodegradation and metabolism	7028-48-0		BioDeepDB	MSI_level1	pos	1.27989e+08	1.21637e+08	1.24013e+08	9.47858e+07	1.18062e+08	9.7676e+07	9.22612e+07	7.62346e+07	1.19817e+08	1.03511e+08	1.20757e+08	1.03991e+08	1.43634e+08	1.08791e+08	1.14298e+08	4.41409e+07	4.10981e+07	3.57904e+07	3.65415e+07	3.21614e+07
M302T783	Sphinganine	302.305	782.7	301.298	2.116	C18H39NO2	[M+H]+	Organonitrogen compounds	Amines	C00836	Lipid metabolism; Signal transduction; Global and overview maps	764-22-7	HMDB0000269	BioDeepDB	MSI_level1	pos	2.32615e+09	2.96024e+09	2.22353e+07	2.65714e+09	2.30184e+09	2.86496e+09	2.48945e+09	3.30792e+09	4.41171e+07	1.99499e+07	3.15446e+09	3.01797e+07	3.01317e+09	2.33878e+09	2.81371e+09	8.43045e+08	9.32661e+08	4.15304e+07	4.2599e+09	9.39207e+08
M303T734	FA 20_4;O	303.231	734.2	320.235	2.123	C20H32O3	[M-H2O+H]+			C14770	Circulatory system; Nervous system; Endocrine system; Lipid metabolism; Global and overview maps	123931-40-8	HMDB0004673	BioDeepDB	MSI_level1	pos	4.15527e+07	8.58135e+06	3.28958e+07	2.59474e+07	4.43373e+07	9.74188e+06	9.33102e+06	3.7962e+07	8.39718e+06	4.22715e+07	9.95547e+06	3.94909e+07	4.09054e+07	4.49676e+07	3.26797e+07	1.16511e+07	1.02151e+07	1.62059e+07	1.14934e+07	8.46936e+06
M255T854	miltiradiene	255.231	854.1	272.25	2.13	C20H32	[M-H2O+H]+			C20711	Global and overview maps; Metabolism of terpenoids and polyketides			BioDeepDB	MSI_level1	pos	1.00066e+08	7.56021e+07	9.01433e+07	6.60798e+07	8.3228e+07	8.47209e+07	9.65332e+07	9.78202e+07	7.11006e+07	7.17198e+07	7.21342e+07	9.23154e+07	8.25259e+07	7.62101e+07	6.71445e+07	4.91411e+07	3.95604e+07	4.84047e+07	2.50492e+08	2.52554e+07
M397T867	beta-Sitosterol	397.382	867.1	414.386	2.155	C29H50O	[M-H2O+H]+	Steroids and steroid derivatives	Stigmastanes and derivatives	C01753	Lipid metabolism; Chemical structure transformation maps; Global and overview maps	76772-70-8	HMDB0000852	BioDeepDB	MSI_level1	pos	4.14064e+08	5.2534e+08	8.74047e+08	3.1732e+08	2.63758e+08	2.52671e+08	5.09072e+08	1.5734e+08	3.01563e+08	2.70855e+08	1.69301e+08	2.03603e+08	5.80593e+08	6.55421e+07	2.24004e+08	1.60292e+07	9.99893e+06	1.59892e+08	1.50333e+07	7.87297e+07
M140T36_1	2-Hydroxybenzaldehyde	140.07	36.3	122.037	2.163	C7H6O2	[M+NH4]+	Organooxygen compounds	Carbonyl compounds	C06202	Chemical structure transformation maps; Xenobiotics biodegradation and metabolism; Global and overview maps	27761-48-4	HMDB0034170	BioDeepDB	MSI_level1	pos	1.43641e+07	2.52464e+07	2.80226e+07	1.061e+07	1.57056e+07	3.9722e+06	1.24653e+07	3.95683e+06	1.59071e+07	2.98205e+07	3.06799e+06	1.35377e+07	1.19322e+07	1.4651e+07	1.02726e+07	2.75599e+06	2.11827e+06	2.95208e+06	2.96819e+06	3.10894e+06
M114T35	N-Acetyl-L-alanine	114.055	34.8	131.058	2.176	C5H9NO3	[M-H2O+H]+					110294-55-8	HMDB0000766	BioDeepDB	MSI_level1	pos	7.22327e+06	7.55999e+06	3.41922e+07	3.22449e+07	8.0607e+06	3.33768e+07	2.01758e+07	3.09517e+07	3.84964e+07	8.18841e+06	1.49575e+07	3.75325e+07	2.33259e+07	1.93128e+07	1.97657e+07	2.64067e+07	2.46198e+07	2.30612e+07	2.17446e+07	3.0895e+07
M265T784	Oleic acid	265.252	783.9	282.256	2.178	C18H34O2	[M-H2O+H]+			C00712	Lipid metabolism; Chemical structure transformation maps; Aging	112-80-1		BioDeepDB	MSI_level1	pos	3.21342e+08	2.82149e+08	2.9831e+08	2.72685e+08	3.25762e+08	3.17419e+08	3.20747e+08	3.32969e+08	3.05486e+08	3.67469e+08	2.76781e+08	3.90096e+08	3.97442e+08	3.23489e+08	3.82912e+08	4.88017e+07	302784	5.61881e+07	9.38866e+07	2.41251e+08
M203T93	Asymmetric dimethylarginine	203.15	92.9	202.143	2.192	C8H18N4O2	[M+H]+	Carboxylic acids and derivatives	Amino acids, peptides, and analogues	C03626		30315-93-6	HMDB0001539	BioDeepDB	MSI_level1	pos	1.75478e+08	1.84794e+08	1.89822e+08	1.79511e+08	1.8557e+08	1.72259e+08	1.78375e+08	1.85069e+08	1.78994e+08	1.84745e+08	1.94988e+08	1.66278e+08	1.83288e+08	1.9164e+08	1.71519e+08	5.93114e+07	5.4997e+07	4.53706e+07	4.37573e+07	2.04777e+08
M431T879	2-Deoxycastasterone	431.351	879.4	448.355	2.208	C28H48O4	[M-H2O+H]+	Steroids and steroid derivatives	Bile acids, alcohols and derivatives	C15791	Global and overview maps; Metabolism of terpenoids and polyketides	92751-21-8	HMDB0034423	BioDeepDB	MSI_level1	pos	2.43604e+07	3.69969e+07	1.45252e+08	2.85692e+07	5.28122e+07	2.68689e+07	3.68362e+07	3.26189e+07	7.63151e+07	2.99626e+07	4.83837e+07	4.91743e+06	2.74471e+07	3.1185e+07	8.39786e+06	2.79267e+06	3.24386e+06	4.76005e+06	4.34638e+06	1.55535e+06
M239T308	Felbamate	239.102	308.5	238.095	2.212	C11H14N2O4	[M+H]+	Benzene and substituted derivatives		C07501	Xenobiotics biodegradation and metabolism	25451-15-4	HMDB0015084	BioDeepDB	MSI_level1	pos	3.91245e+08	3.48129e+08	3.74744e+08	3.44119e+08	4.03558e+08	3.56255e+08	3.23101e+08	3.04978e+08	3.10164e+08	3.3073e+08	3.18321e+08	3.0446e+08	3.51147e+08	3.36569e+08	3.26037e+08	6.83654e+07	9.85588e+07	1.04682e+08	7.69696e+07	4.8583e+08
M111T91_1	FA 6_2;O	111.044	90.7	128.047	2.222	C6H8O3	[M-H2O+H]+			C06761				BioDeepDB	MSI_level1	pos	3.94896e+07	4.42986e+07	5.53223e+07	4.20873e+07	1.12497e+07	3.64557e+07	9.02594e+06	3.21792e+07	1.08235e+08	8.81351e+07	4.6577e+07	3.3147e+07	3.15484e+07	3.33466e+07	7.80086e+06	5.16045e+08	4.78523e+08	4.53945e+08	4.97457e+08	5.7679e+08
M151T700	(R)-Carvone	151.111	700	150.104	2.222	C10H14O	[M+H]+	Prenol lipids	Monoterpenoids	C01767	Global and overview maps; Metabolism of terpenoids and polyketides	6485-40-1	HMDB0035089	BioDeepDB	MSI_level1	pos	7.22135e+07	7.32568e+07	8.22246e+07	7.49449e+07	7.92615e+07	9.89173e+07	7.50403e+07	8.97784e+07	7.74504e+07	7.96213e+07	1.00131e+08	7.82354e+07	8.4291e+07	8.27157e+07	7.57306e+07	2.44843e+07	2.00332e+07	1.80255e+08	1.89417e+07	1.48598e+07
M103T75	Piperidine	103.123	74.7	85.0891	2.23	C5H11N	[M+NH4]+	Piperidines		C01746	Biosynthesis of other secondary metabolites; Digestive system	89014-30-2	HMDB0034301	BioDeepDB	MSI_level1	pos	3.61493e+07	4.35144e+07	5.19671e+07	5.41761e+07	5.82507e+07	5.57835e+07	5.94728e+07	6.03044e+07	5.49713e+07	5.58548e+07	5.03536e+07	5.23584e+07	5.29682e+07	5.03345e+07	5.2556e+07	2.5142e+08	2.48428e+08	2.43096e+08	2.1239e+08	2.25781e+08
M204T36	N-Acetyl-D-glucosamine	204.087	36.4	221.09	2.232	C8H15NO6	[M-H2O+H]+			C00140	Carbohydrate metabolism; Membrane transport; Global and overview maps	72-87-7		BioDeepDB	MSI_level1	pos	4.29315e+06	9.93531e+06	1.1094e+07	1.27266e+07	1.6918e+07	2.20584e+07	9.88282e+06	1.21911e+07	1.27901e+07	9.40964e+06	1.69825e+06	9.88431e+06	1.17816e+07	2.67305e+06	2.33168e+06	4.53123e+06	3.79205e+06	3.40163e+06	3.22387e+06	4.40917e+06
M316T746_2	2-oxostearic acid	316.284	746.4	298.251	2.235	C18H34O3	[M+NH4]+			C00869		80559-38-2		BioDeepDB	MSI_level1	pos	1.91682e+10	1.72393e+10	1.88187e+10	1.73111e+10	2.0913e+10	1.92091e+10	2.07099e+10	2.10106e+10	1.84775e+10	1.76045e+10	2.34787e+10	1.80892e+10	2.06463e+10	1.99521e+10	2.01088e+10	6.8309e+09	6.92525e+09	5.18152e+09	6.70144e+09	6.0709e+09
M305T560	ent-cassa-12,15-dien-2beta,3beta-diol	305.247	559.6	304.24	2.272	C20H32O2	[M+H]+			C21829				BioDeepDB	MSI_level1	pos	4.83331e+07	6.11266e+07	6.72228e+07	6.68583e+07	9.25294e+07	8.03775e+07	7.95695e+07	7.04502e+07	6.5149e+07	6.79594e+07	9.82931e+07	8.88315e+07	5.62116e+07	7.34057e+07	6.14872e+07	2.50193e+07	2.62534e+07	2.92714e+07	2.98991e+07	2.3661e+07
M519T971	epsilon-Carotene	519.436	970.9	536.438	2.331	C40H56	[M-H2O+H]+	Prenol lipids	Tetraterpenoids	C16276	Global and overview maps; Metabolism of terpenoids and polyketides		HMDB0302464	BioDeepDB	MSI_level1	pos	2.06917e+07	7.92073e+07	9.07081e+07	2.35508e+07	3.92507e+07	7.74735e+07	2.71639e+07	7.01371e+07	1.59758e+07	9.80594e+07	8.5588e+07	2.13117e+07	1.07177e+08	4.69316e+07	8.16625e+07	956918	1.5053e+06	6.69043e+06	1.20429e+07	1.52553e+07
M142T42	(R)-Pelletierine	142.05	42.1	141.115	2.34	C8H15NO	[M+H]+	Piperidines		C06182	Chemical structure transformation maps; Biosynthesis of other secondary metabolites; Global and overview maps	4396-01-4	HMDB0030325	BioDeepDB	MSI_level1	pos	7.86248e+06	5.39902e+06	8.9781e+06	7.53754e+06	1.17473e+07	1.17351e+07	3.96415e+06	3.31456e+06	2.75216e+06	6.64837e+06	8.4739e+06	9.03392e+06	7.52601e+06	2.71017e+06	1.02865e+07	5.98322e+06	1.16582e+07	7.12323e+06	7.41725e+06	6.78249e+06
M128T218	2-Keto-6-aminocaproate	128.07	218.4	145.074	2.35	C6H11NO3	[M-H2O+H]+	Keto acids and derivatives	Medium-chain keto acids and derivatives	C03239	Amino acid metabolism; Biosynthesis of other secondary metabolites; Global and overview maps	10606-14-1	HMDB0012151	BioDeepDB	MSI_level1	pos	1.89786e+07	1.8169e+07	7.50594e+07	7.89342e+07	7.41429e+07	1.77556e+07	1.24805e+08	5.41743e+07	7.18664e+07	6.56917e+07	3.90296e+07	1.52616e+07	1.75109e+07	9.11945e+07	1.14638e+08	1.12118e+07	1.86862e+07	1.68058e+07	1.93086e+07	6.22402e+07
M336T878	Allopregnanolone	336.289	877.6	318.256	2.355	C21H34O2	[M+NH4]+	Steroids and steroid derivatives	Pregnane steroids	C13712	Lipid metabolism	516-54-1	HMDB0001449	BioDeepDB	MSI_level1	pos	2.10645e+08	2.69528e+08	1.50432e+08	7.4799e+07	2.75967e+08	7.01356e+07	8.6197e+07	1.71225e+08	3.31208e+08	2.30741e+08	5.3792e+07	6.15378e+07	6.13021e+07	1.35088e+08	1.06408e+08	2.30186e+08	2.27065e+08	2.5388e+08	2.33585e+08	1.86938e+08
M124T35_1	Isonicotinic acid	124.04	34.8	123.032	2.391	C6H5NO2	[M+H]+	Pyridines and derivatives	Pyridinecarboxylic acids and derivatives	C07446	Xenobiotics biodegradation and metabolism	163751-04-0	HMDB0060665	BioDeepDB	MSI_level1	pos	5.17502e+07	2.04478e+07	1.39211e+07	5.06694e+06	5.85135e+07	2.21297e+06	1.36545e+07	5.78707e+06	1.41211e+06	5.93269e+06	2.64032e+07	701305	1.99329e+07	1.66935e+07	2.57793e+06	4.49741e+06	5.94559e+06	7.70412e+06	6.66197e+06	7.35311e+06
M102T91	L-Homoserine	102.055	90.7	119.058	2.432	C4H9NO3	[M-H2O+H]+	Carboxylic acids and derivatives	Amino acids, peptides, and analogues	C00263	Energy metabolism; Amino acid metabolism; Global and overview maps	672-15-1	HMDB0000719	BioDeepDB	MSI_level1	pos	1.64796e+08	1.11506e+08	1.07941e+08	9.19668e+07	1.86437e+08	9.44202e+07	6.76501e+07	9.78444e+07	1.04725e+08	1.05969e+08	1.78834e+08	1.49416e+08	1.75297e+08	8.93506e+07	8.64458e+07	6.55023e+08	7.04148e+08	6.24235e+08	6.28013e+08	6.023e+08
M107T334	Benzaldehyde	107.049	334.5	106.042	2.438	C7H6O	[M+H]+	Benzene and substituted derivatives	Benzoyl derivatives	C00261	Xenobiotics biodegradation and metabolism; Global and overview maps	10383-90-1	HMDB0006115	BioDeepDB	MSI_level1	pos	1.78309e+08	1.81076e+08	1.53216e+08	1.6537e+08	1.80939e+08	1.69295e+08	1.60373e+08	1.66836e+08	1.73233e+08	1.4708e+08	1.70383e+08	1.50328e+08	1.66749e+08	1.47744e+08	1.62045e+08	4.52954e+08	4.30487e+08	4.30041e+08	4.21378e+08	3.54735e+08
M107T198	Guaiacol	107.049	197.6	124.052	2.445	C7H8O2	[M-H2O+H]+	Phenols	Methoxyphenols	C01502	Xenobiotics biodegradation and metabolism; Global and overview maps	20189-11-1	HMDB0001398	BioDeepDB	MSI_level1	pos	2.574e+06	1.17549e+07	1.27521e+07	1.40916e+07	1.38475e+07	1.18095e+07	1.21518e+07	2.97374e+06	1.46251e+07	1.23621e+07	1.57798e+07	1.42128e+07	1.45315e+07	1.60977e+07	1.50294e+07	1.8932e+07	1.753e+07	1.44696e+07	1.66909e+07	1.43935e+07
M294T208	N-(1-Deoxy-1-fructosyl)isoleucine	294.154	208	293.147	2.452	C12H23NO7	[M+H]+	Organooxygen compounds	Alcohols and polyols			87304-79-8	HMDB0039780	BioDeepDB	MSI_level1	pos	2.085e+08	1.8444e+08	2.38618e+08	2.50081e+08	2.83586e+08	4.17369e+07	3.98629e+07	1.65172e+08	1.81933e+08	1.10477e+08	2.88161e+08	1.46004e+08	1.63898e+08	1.41816e+08	4.23423e+07	9.50154e+07	1.48954e+08	6.60781e+07	1.73525e+08	3.37529e+08
M259T158	Saccharopine	259.128	157.6	276.132	2.475	C11H20N2O6	[M-H2O+H]+	Carboxylic acids and derivatives	Amino acids, peptides, and analogues	C00449	Amino acid metabolism; Global and overview maps	997-68-2	HMDB0000279	BioDeepDB	MSI_level1	pos	4.4034e+08	3.88811e+08	1.39355e+08	4.2645e+08	4.90515e+08	4.88039e+08	4.53181e+08	4.12243e+08	4.395e+08	4.78075e+08	4.63005e+08	4.45235e+08	5.20552e+08	4.92925e+08	4.91941e+08	6.0515e+08	6.73845e+08	2.2764e+08	6.83461e+08	6.06356e+08
M247T784	Aphidicolan-16beta-ol	247.241	783.9	290.261	2.485	C20H34O	[M-CO2+H]+			C11890	Global and overview maps; Metabolism of terpenoids and polyketides	101143-85-5		BioDeepDB	MSI_level1	pos	4.03441e+07	3.82626e+07	4.84276e+07	3.72153e+07	4.52283e+07	4.8901e+07	4.53012e+07	4.65329e+07	4.41942e+07	5.65742e+07	4.97967e+07	6.22888e+07	7.46164e+07	4.77004e+07	5.62637e+07	1.24892e+07	1.04299e+07	2.61348e+07	1.22137e+07	8.21214e+06
M299T873	9,10-Dihydroxystearic acid	299.257	873.2	316.261	2.53	C18H36O4	[M-H2O+H]+	Fatty Acyls	Fatty acids and conjugates	C19622	Lipid metabolism	93923-70-7	HMDB0302281	BioDeepDB	MSI_level1	pos	1.69011e+08	1.49543e+08	1.25153e+08	7.93637e+07	8.09016e+07	1.30337e+08	1.14485e+08	1.29558e+08	1.41274e+08	1.62434e+08	5.83544e+07	1.0325e+08	1.67554e+08	8.04997e+07	1.11557e+08	1.08949e+07	8.38814e+06	1.00879e+07	2.82011e+08	5.58881e+06
M299T788	FA 18_0;O2	299.257	788.3	316.261	2.53	C18H36O4	[M-H2O+H]+			C15988		2391-05-1		BioDeepDB	MSI_level1	pos	2.55761e+08	2.43505e+08	1.47383e+08	1.20235e+08	1.19394e+08	1.93783e+08	9.36154e+07	1.02125e+08	1.57778e+08	1.52983e+08	7.94709e+07	9.438e+07	1.57992e+08	8.33132e+07	1.27307e+08	1.86413e+06	2.77975e+07	1.91943e+06	2.85665e+08	342059
M429T845	4alpha-hydroxymethyl-ergosta-7,24(241)-dien-3beta-ol	429.372	844.9	428.365	2.532	C29H48O2	[M+H]+			C22117				BioDeepDB	MSI_level1	pos	1.69802e+07	1.97213e+08	2.38549e+07	5.50191e+08	4.52042e+08	4.55458e+08	4.15962e+08	1.43721e+08	3.15907e+08	1.07761e+09	1.13225e+08	9.28636e+08	3.41436e+08	8.43533e+08	2.96026e+08	1.10442e+07	6.63713e+06	3.87695e+06	9.70272e+06	8.22195e+06
M233T99_1	4-(Glutamylamino) butanoate	233.113	98.9	232.106	2.544	C9H16N2O5	[M+H]+	Carboxylic acids and derivatives	Amino acids, peptides, and analogues	C15767	Amino acid metabolism; Global and overview maps	3183-72-0	HMDB0012161	BioDeepDB	MSI_level1	pos	2.4592e+08	2.48334e+08	2.46459e+08	2.15377e+08	2.3964e+08	2.04287e+08	1.87383e+08	2.02998e+08	2.28003e+08	2.20782e+08	2.13089e+08	2.00082e+08	1.96627e+08	2.12267e+08	2.0449e+08	8.08583e+07	1.84157e+07	6.97382e+07	6.79179e+07	2.78776e+08
M147T982	L-Fucose	147.065	981.7	164.068	2.595	C6H12O5	[M-H2O+H]+	Organooxygen compounds	Carbohydrates and carbohydrate conjugates	C01019	Immune system; Signal transduction; Carbohydrate metabolism; Cellular community - prokaryotes; Global and overview maps	6696-41-9	HMDB0000174	BioDeepDB	MSI_level1	pos	3.9333e+07	4.13054e+07	4.33227e+07	2.47047e+07	4.20951e+07	5.42996e+07	5.1889e+07	3.82657e+07	4.10808e+07	3.92667e+07	1.03015e+07	2.69884e+07	4.87768e+07	4.23774e+07	4.11128e+07	1.00002e+07	9.02336e+06	9.57363e+06	1.03083e+07	2.04304e+07
M247T146	gamma-Glutamylvaline	247.128	146	246.122	2.599	C10H18N2O5	[M+H]+	Carboxylic acids and derivatives	Amino acids, peptides, and analogues			2746-34-1	HMDB0011172	BioDeepDB	MSI_level1	pos	8.19549e+08	8.47789e+08	7.02949e+08	6.96765e+08	8.0632e+08	6.66994e+08	6.59721e+08	6.19475e+08	7.39511e+08	8.26784e+08	7.42557e+08	6.30004e+08	6.99044e+08	6.96385e+08	6.99488e+08	5.50963e+07	2.97085e+08	4.58208e+07	2.52643e+08	2.40239e+08
M305T800	ent-2alpha,3alpha-Dihydroxyisokaurene	305.247	800.3	304.24	2.6	C20H32O2	[M+H]+			C21831	Global and overview maps; Metabolism of terpenoids and polyketides			BioDeepDB	MSI_level1	pos	7.12972e+07	1.09959e+08	6.54281e+07	6.47498e+07	6.96032e+07	2.82784e+08	8.45627e+07	1.27054e+08	7.95742e+07	7.16235e+07	6.88133e+07	7.28469e+07	8.05527e+07	7.60303e+07	7.3828e+07	2.02489e+07	1.71125e+07	3.13002e+07	2.14085e+07	1.47703e+07
M159T90	4-Methylene-L-glutamine	159.076	89.7	158.069	2.611	C6H10N2O3	[M+H]+			C01109	Carbohydrate metabolism	31138-12-2		BioDeepDB	MSI_level1	pos	1.72825e+08	1.77691e+08	1.91519e+08	1.55808e+08	2.27524e+08	1.42102e+08	2.0699e+08	1.4215e+08	1.59921e+08	1.53675e+08	1.65781e+08	1.58629e+08	1.78755e+08	1.27392e+08	1.46432e+08	5.90575e+08	6.08567e+08	4.82628e+08	4.58578e+08	5.27101e+08
M113T39	1,3-Cyclohexanedione	113.06	39.2	112.052	2.625	C6H8O2	[M+H]+	Organooxygen compounds	Carbonyl compounds	C01066		504-02-9	HMDB0244161	BioDeepDB	MSI_level1	pos	5.40603e+06	8.6402e+06	5.45939e+06	8.83739e+06	9.18037e+06	3.14728e+06	8.58332e+06	2.17832e+06	8.41096e+06	6.48388e+06	1.60501e+06	5.97012e+06	6.27958e+06	5.06933e+06	3.63423e+06	1.22165e+07	1.0894e+07	1.04283e+07	1.12443e+07	1.05838e+07
M130T35_1	L-Lysine	130.086	34.8	146.106	2.689	C6H14N2O2	[M-NH3+H]+	Carboxylic acids and derivatives	Amino acids, peptides, and analogues	C00047	Metabolism of cofactors and vitamins; Digestive system; Biosynthesis of other secondary metabolites; Translation; Amino acid metabolism; Chemical structure transformation maps; Global and overview maps	56-87-1	HMDB0000182	BioDeepDB	MSI_level1	pos	4.05444e+07	5.25083e+07	6.64689e+07	5.79138e+07	5.32377e+07	4.75114e+07	3.75001e+07	4.28167e+07	3.42605e+07	6.36648e+07	2.42747e+07	3.10752e+07	3.44149e+07	3.07223e+07	7.79224e+07	1.07626e+07	1.05907e+07	8.32575e+06	7.49174e+06	9.50612e+06
M149T537_1	Terephthalic acid	149.059	537.1	166.027	2.7	C8H6O4	[M-H2O+H]+	Benzene and substituted derivatives	Benzoic acids and derivatives	C06337	Xenobiotics biodegradation and metabolism; Global and overview maps	100-21-0	HMDB0002428	BioDeepDB	MSI_level1	pos	5.38901e+07	4.44316e+07	4.64608e+07	4.88187e+07	5.28084e+07	3.68779e+07	4.60035e+07	5.38563e+07	4.16643e+07	4.65178e+07	6.03384e+07	5.05771e+07	5.06125e+07	5.1715e+07	5.38758e+07	1.2203e+08	2.69037e+07	1.2876e+08	1.33029e+08	1.09132e+08
M346T794	2-hydroxyphytanic acid	346.331	794.3	328.298	2.756	C20H40O3	[M+NH4]+	Prenol lipids	Diterpenoids	C02982		14721-68-7	HMDB0061666	BioDeepDB	MSI_level1	pos	1.21735e+08	1.08881e+08	1.33075e+08	5.78189e+07	6.12047e+07	1.55621e+08	1.60013e+08	3.25579e+08	8.83713e+07	4.82205e+07	5.6003e+07	1.04731e+08	9.79853e+07	1.16931e+08	1.33267e+08	1.22677e+07	2.16146e+07	6.08208e+06	3.28556e+07	2.62675e+07
M429T939	ST 29_2;O2	429.372	939.3	428.365	2.765	C29H48O2	[M+H]+			C11509		55870-01-4		BioDeepDB	MSI_level1	pos	6.02137e+07	2.1929e+07	1.4242e+08	1.20024e+08	2.36815e+08	1.6055e+08	4.74223e+08	5.13903e+08	5.53305e+07	2.44895e+08	2.0578e+08	2.66533e+08	3.66143e+08	2.63377e+08	2.84242e+08	4.55248e+06	4.97245e+06	5.37855e+06	4.62523e+06	1.52857e+07
M320T847	FA 20_5	320.257	847.3	302.225	2.79	C20H30O2	[M+NH4]+			C12083	Sensory system	103753-43-1		BioDeepDB	MSI_level1	pos	6.91327e+07	6.78147e+07	4.80299e+07	4.65414e+07	4.97734e+07	5.64591e+07	4.29134e+07	3.63404e+07	7.10371e+07	6.94406e+07	5.57286e+07	4.6426e+07	5.72323e+07	5.46855e+07	4.56639e+07	5.56158e+06	4.85167e+06	7.47274e+06	7.24199e+06	6.76842e+06
M294T772	3alpha-Hydroxysteroid	294.278	771.7	276.245	2.812	C19H32O	[M+NH4]+			C03072				BioDeepDB	MSI_level1	pos	6.03442e+07	6.44665e+07	5.83444e+07	5.31818e+07	6.67113e+07	6.62364e+07	6.7651e+07	7.16693e+07	6.97564e+07	6.81539e+07	6.83719e+07	6.72192e+07	7.29567e+07	6.31227e+07	7.66075e+07	2.79989e+07	2.18515e+07	8.52502e+06	9.28671e+07	1.72971e+07
M287T690	2-O-Methyllicodione	287.054	690	286.084	2.83	C16H14O5	[M+H]+			C02922				BioDeepDB	MSI_level1	pos	1.27787e+07	1.1833e+07	8.35138e+06	2.21191e+06	2.08558e+06	8.60831e+06	8.95242e+06	8.8901e+06	6.99178e+06	1.60491e+07	1.28876e+07	8.52892e+06	1.67041e+06	2.51599e+06	6.79336e+06	506669	291772	437466	193243	295173
M287T661	isopimaral	287.236	660.6	286.23	2.888	C20H30O	[M+H]+			C18222	Global and overview maps; Metabolism of terpenoids and polyketides			BioDeepDB	MSI_level1	pos	3.60318e+07	3.80605e+07	1.30078e+07	4.55858e+07	8.41748e+07	1.28784e+07	1.25337e+07	1.18691e+07	3.83381e+07	4.6134e+07	7.8154e+07	1.25113e+07	8.03312e+07	1.09478e+08	1.21565e+08	2.08297e+07	2.03192e+07	2.66801e+07	1.19861e+08	1.93028e+07
M127T985	Methylitaconate	127.039	984.9	144.042	2.898	C6H8O4	[M-H2O+H]+			C02295	Metabolism of cofactors and vitamins; Global and overview maps	27697-13-8		BioDeepDB	MSI_level1	pos	1.5372e+08	1.50575e+08	1.65906e+08	1.45919e+08	1.58088e+08	1.52182e+08	1.39068e+08	1.21053e+08	1.2622e+08	1.15491e+08	1.4563e+08	1.24118e+08	1.14987e+08	1.41208e+08	1.28355e+08	5.20301e+06	6.28074e+06	7.65059e+06	6.12257e+07	1.53877e+07
M127T321	2-Hydroxyethylphosphonate	127.039	320.9	126.008	2.905	C2H7O4P	[M+H]+			C06451	Metabolism of other amino acids; Biosynthesis of other secondary metabolites; Global and overview maps	22987-21-9		BioDeepDB	MSI_level1	pos	9.05628e+07	3.50636e+08	9.28455e+07	8.4527e+07	3.49028e+08	2.17142e+08	3.46916e+08	4.1817e+08	8.21888e+07	8.30765e+07	3.19429e+08	3.47835e+08	1.70647e+08	2.35264e+08	2.58189e+08	7.23464e+08	7.23047e+08	8.57481e+08	8.73429e+07	7.14211e+07
M313T598	Gibberellin A5	313.142	598.4	330.147	2.962	C19H22O5	[M-H2O+H]+			C11871	Global and overview maps; Metabolism of terpenoids and polyketides	561-56-8		BioDeepDB	MSI_level1	pos	4.46494e+07	4.11842e+07	3.92859e+07	5.14145e+07	5.36158e+07	4.29345e+07	4.76729e+07	4.41648e+07	4.89299e+07	6.63991e+07	5.29712e+07	5.08048e+07	5.66787e+07	5.26232e+07	5.92022e+07	3.07558e+07	2.97331e+07	3.85377e+07	3.21896e+07	2.38613e+07
M118T90_2	Trimethylglycine	118.086	89.5	117.079	2.973	C5H11NO2	[M+H]+			C00719	Amino acid metabolism; Membrane transport; Global and overview maps	107-43-7	HMDB00043	BioDeepDB	MSI_level1	pos	2.28363e+10	2.38871e+10	2.43402e+10	2.36131e+10	2.2802e+10	2.23186e+10	2.20252e+10	2.28529e+10	2.25129e+10	2.268e+10	2.42112e+10	2.16779e+10	2.3933e+10	2.22408e+10	2.21927e+10	5.12658e+10	5.25839e+10	4.84583e+10	4.90238e+10	4.42923e+10
M111T33	D-2-Amino-hexano-6-lactam	111.092	32.6	128.095	2.974	C6H12N2O	[M-H2O+H]+			C05328		28957-33-7		BioDeepDB	MSI_level1	pos	4.56189e+06	3.80736e+06	4.75067e+06	3.61126e+06	3.9321e+06	3.54357e+06	4.34791e+06	3.63013e+06	2.82579e+06	3.62823e+06	3.77592e+06	3.16645e+06	2.8542e+06	3.80008e+06	5.10167e+06	4.96832e+07	1.1936e+07	3.87709e+07	1.37797e+07	1.50257e+07
M515T146_2	norcraugsodine	515.216	146.4	257.105	3.013	C15H15NO3	[2M+H]+			C21634	Biosynthesis of other secondary metabolites; Global and overview maps			BioDeepDB	MSI_level1	pos	4.80455e+08	2.19115e+08	1.82885e+08	2.7611e+08	3.17339e+08	1.44743e+08	2.1345e+08	1.86213e+08	3.19976e+08	2.88545e+08	1.83012e+08	2.7865e+08	2.67469e+08	4.07249e+08	3.24425e+08	1.37135e+08	1.21335e+08	9.13664e+07	8.3817e+07	1.12085e+08
M209T553	6-Methoxymellein	209.08	552.6	208.074	3.021	C11H12O4	[M+H]+	Benzopyrans	2-benzopyrans	C02381		13410-15-6	HMDB0038510	BioDeepDB	MSI_level1	pos	2.62793e+07	2.35083e+07	1.20146e+08	7.57261e+07	1.15692e+08	9.23355e+07	9.42404e+07	1.44055e+08	1.03511e+08	7.89466e+07	1.01811e+08	2.31966e+07	1.12936e+08	2.66076e+07	7.37421e+07	1.92826e+08	2.75416e+08	2.47181e+08	1.92062e+08	1.89247e+08
M166T148	FA 5_1;O3	166.072	148.1	148.037	3.027	C5H8O5	[M+NH4]+			C00684	Carbohydrate metabolism; Global and overview maps	3495-27-0		BioDeepDB	MSI_level1	pos	7.05693e+07	7.99119e+07	8.05033e+07	7.96891e+07	8.0243e+07	7.66605e+07	7.74331e+07	6.88762e+07	7.60875e+07	8.4822e+07	1.02988e+08	7.36098e+07	9.10607e+07	8.73522e+07	8.68944e+07	1.78413e+08	1.90868e+08	1.58675e+08	1.57191e+08	1.7514e+08
M132T488	3-Hydroxycyclohexanone	132.101	488.3	114.068	3.039	C6H10O2	[M+NH4]+			C03228		823-19-8		BioDeepDB	MSI_level1	pos	7.54044e+07	1.9471e+08	7.15808e+07	7.22987e+07	2.72497e+08	7.07555e+07	2.3273e+08	7.21366e+07	6.38049e+07	2.72174e+08	2.57997e+08	6.77477e+07	2.60022e+08	2.808e+08	2.93798e+08	1.94323e+08	2.02954e+08	1.96127e+08	4.21824e+07	1.91069e+08
M126T99_1	5-Methylcytosine	126.066	98.7	125.059	3.059	C5H7N3O	[M+H]+	Diazines	Pyrimidines and pyrimidine derivatives	C02376	Global and overview maps; Nucleotide metabolism	130170-00-2	HMDB0002894	BioDeepDB	MSI_level1	pos	2.08122e+08	1.77718e+08	1.69042e+08	1.72394e+08	1.8249e+08	1.67378e+08	1.56424e+08	1.52636e+08	1.71506e+08	1.59882e+08	1.79974e+08	1.57907e+08	1.72974e+08	1.69387e+08	1.57545e+08	4.42178e+08	4.26655e+08	3.50701e+08	3.1974e+08	3.177e+08
M113T61_1	Uracil	113.035	60.6	112.027	3.071	C4H4N2O2	[M+H]+	Diazines	Pyrimidines and pyrimidine derivatives	C00106	Metabolism of cofactors and vitamins; Metabolism of other amino acids; Global and overview maps; Nucleotide metabolism	144104-68-7	HMDB0000300	BioDeepDB	MSI_level1	pos	1.55527e+07	6.40108e+06	1.7031e+07	8.66137e+06	6.27616e+07	1.29703e+07	5.99629e+07	1.05901e+07	5.68743e+07	1.15519e+07	5.70268e+07	5.15332e+07	5.59721e+07	1.22893e+07	4.74221e+07	3.14513e+07	2.79388e+07	2.89465e+07	2.58783e+07	2.02323e+07
M295T438	3,5-Dibromo-4-hydroxybenzoate	294.861	438.2	293.853	3.08	C7H4Br2O3	[M+H]+			C03925	Xenobiotics biodegradation and metabolism; Global and overview maps	3337-62-0		BioDeepDB	MSI_level1	pos	1.32549e+07	1.10869e+07	1.45494e+07	1.65979e+07	1.95394e+07	1.92402e+06	1.83445e+06	1.46891e+07	9.83461e+06	1.72005e+07	1.95935e+07	1.32149e+07	8.52653e+06	1.32451e+07	7.19305e+06	574422	496013	478896	1.22082e+06	3.27928e+06
M321T937	20-Hydroxyeicosatetraenoic acid	321.243	936.8	320.235	3.086	C20H32O3	[M+H]+	Fatty Acyls	Fatty acids and conjugates	C14748	Lipid metabolism; Global and overview maps; Circulatory system	79551-86-3	HMDB0005998	BioDeepDB	MSI_level1	pos	3.10401e+08	2.12965e+08	3.15674e+08	2.00772e+08	3.23865e+08	6.25038e+08	4.37125e+08	3.99083e+08	2.71735e+08	2.65802e+08	2.98164e+08	2.73183e+08	3.34771e+08	2.59875e+08	2.74028e+08	1.4427e+08	1.27058e+08	9.06725e+07	1.18963e+08	7.21365e+07
M120T334_1	Tyramine	120.08	334	137.084	3.09	C8H11NO	[M-H2O+H]+	Benzene and substituted derivatives	Phenethylamines	C00483	Chemical structure transformation maps; Digestive system; Biosynthesis of other secondary metabolites; Signaling molecules and interaction; Amino acid metabolism; Energy metabolism; Global and overview maps	51-67-2	HMDB0000306	BioDeepDB	MSI_level1	pos	3.40189e+10	3.47637e+10	3.3518e+10	3.34562e+10	3.56124e+10	3.20233e+10	3.13424e+10	3.22817e+10	3.41129e+10	3.34652e+10	3.50027e+10	3.06616e+10	3.38999e+10	3.20519e+10	3.26469e+10	6.94288e+10	6.65021e+10	6.50732e+10	6.18694e+10	5.56999e+10
M453T970	Glycyrrhetinic acid	453.335	969.9	470.34	3.095	C30H46O4	[M-H2O+H]+	Prenol lipids	Triterpenoids	C02283		107420-91-7	HMDB0011628	BioDeepDB	MSI_level1	pos	1.49029e+07	6.76235e+07	2.9334e+07	1.92956e+07	2.00549e+07	1.59713e+07	1.59909e+07	6.06981e+06	1.6034e+07	1.69019e+07	1.50574e+07	5.68616e+06	5.47436e+06	2.04126e+07	5.53392e+06	2.23048e+07	3.89584e+07	2.03795e+07	1.56168e+07	1.8851e+07
M101T60	Hexanal	101.096	60.4	100.089	3.1	C6H12O	[M+H]+	Organooxygen compounds	Carbonyl compounds	C02373	Lipid metabolism	1119-16-0	HMDB0005994	BioDeepDB	MSI_level1	pos	9.7095e+06	1.45367e+07	2.26751e+07	7.18571e+06	1.66388e+07	9.16317e+06	2.07596e+07	2.30965e+07	6.96433e+06	2.13954e+07	1.92903e+07	4.35294e+06	2.15643e+07	1.16439e+07	1.71956e+07	6.96398e+07	8.00504e+07	1.06781e+08	1.19537e+08	1.35185e+08
M182T195	L-Tyrosine	182.081	194.7	181.074	3.109	C9H11NO3	[M+H]+	Carboxylic acids and derivatives	Amino acids, peptides, and analogues	C00082	Cancer: overview; Metabolism of cofactors and vitamins; Metabolism of other amino acids; Chemical structure transformation maps; Nervous system; Endocrine system; Digestive system; Neurodegenerative disease; Biosynthesis of other secondary metabolites; Translation; Metabolism of terpenoids and polyketides; Amino acid metabolism; Substance dependence; Energy metabolism; Global and overview maps	60-18-4	HMDB0000158	BioDeepDB	MSI_level1	pos	9.18956e+08	1.0604e+09	1.09981e+09	1.09704e+09	1.23897e+09	1.02887e+09	2.03667e+08	9.19434e+08	1.98462e+08	6.8144e+08	1.1005e+09	1.62671e+08	8.01421e+08	9.5741e+08	8.13661e+08	1.18596e+10	1.12986e+10	6.93281e+09	8.98191e+09	1.10931e+10
M376T373	APMF-Glu	376.185	373.3	375.179	3.159	C19H25N3O5	[M+H]+			C21070	Energy metabolism; Global and overview maps			BioDeepDB	MSI_level1	pos	1.4899e+08	8.62469e+07	1.38088e+08	1.39604e+08	8.92659e+07	1.50381e+08	9.11078e+07	1.33122e+08	1.54992e+08	1.47111e+08	1.24625e+08	8.02242e+07	1.10689e+08	1.01572e+08	1.38332e+08	6.11483e+07	5.96449e+07	6.58664e+07	6.23619e+07	5.2553e+07
M347T203	L-Alanyl-gamma-D-glutamyl-L-lysine	347.191	203.4	346.185	3.174	C14H26N4O6	[M+H]+			C21160				BioDeepDB	MSI_level1	pos	1.51571e+08	2.06303e+08	1.47388e+08	1.85449e+08	1.43994e+08	1.51599e+08	2.10048e+08	1.76811e+08	3.18563e+08	2.02353e+08	2.3755e+08	2.52409e+08	1.96967e+08	2.22713e+08	2.17579e+08	9.39643e+06	8.45251e+06	5.84761e+06	6.03447e+06	1.26623e+07
M449T444	Trifolin	449.106	443.8	448.101	3.192	C21H20O11	[M+H]+	Pyrans	Pyranones and derivatives	C12626	Biosynthesis of other secondary metabolites	23627-87-4	HMDB0030864	BioDeepDB	MSI_level1	pos	1.06118e+08	9.60089e+07	1.28702e+08	9.8903e+07	1.47973e+08	8.07435e+07	1.0239e+08	6.39038e+07	8.11496e+07	9.97345e+07	1.23774e+08	1.04078e+08	1.04753e+08	1.46352e+08	1.20032e+08	6.05193e+07	4.70234e+07	6.53896e+07	7.66086e+07	2.22087e+07
M125T539	4-Methylcatechol	125.059	538.8	124.052	3.224	C7H8O2	[M+H]+			C06730	Xenobiotics biodegradation and metabolism; Global and overview maps	1219803-18-5	HMDB00873	BioDeepDB	MSI_level1	pos	5.47755e+07	5.09236e+07	5.74955e+07	5.49741e+07	6.26076e+07	5.03353e+07	5.33329e+07	4.73993e+07	5.60862e+07	6.07765e+07	6.67825e+07	7.2666e+07	6.3709e+07	6.19018e+07	7.30332e+07	1.08425e+08	1.16994e+08	1.33621e+08	1.23076e+08	1.00387e+08
M336T911	Epipregnanolone	336.252	911.5	318.256	3.296	C21H34O2	[M+NH4]+	Steroids and steroid derivatives	Pregnane steroids	C11825		128-21-2	HMDB0001471	BioDeepDB	MSI_level1	pos	2.05691e+08	9.49682e+07	1.2926e+08	1.23611e+08	1.64041e+08	3.1804e+08	3.3688e+08	3.90492e+08	2.1032e+08	1.12141e+08	1.90888e+08	1.04394e+08	9.87429e+07	1.87357e+08	1.80157e+08	6.24937e+07	5.64798e+07	6.45e+07	5.34729e+07	4.23841e+07
M318T763_2	Phytosphingosine	318.299	762.5	317.293	3.314	C18H39NO3	[M+H]+	Organonitrogen compounds	Amines	C12144	Lipid metabolism; Global and overview maps	388566-94-7	HMDB0004610	BioDeepDB	MSI_level1	pos	2.53553e+10	2.25917e+10	2.47224e+10	2.25914e+10	2.61613e+10	2.47286e+10	2.5274e+10	2.67072e+10	2.44018e+10	2.32755e+10	2.9449e+10	2.36054e+10	2.6529e+10	2.50365e+10	2.51462e+10	9.67371e+09	9.56891e+09	5.1361e+09	9.2893e+09	8.08083e+09
M219T99	L-Lysopine	219.133	98.8	218.127	3.319	C9H18N2O4	[M+H]+	Carboxylic acids and derivatives	Amino acids, peptides, and analogues	C04020	Amino acid metabolism	34522-31-1	HMDB0033675	BioDeepDB	MSI_level1	pos	3.00294e+08	3.09603e+08	2.77256e+08	2.51466e+08	2.61539e+08	2.29276e+08	2.18924e+08	2.2094e+08	2.70207e+08	2.35282e+08	2.36544e+08	2.21384e+08	2.35709e+08	2.74671e+08	2.37708e+08	1.44206e+08	1.45349e+08	1.29587e+08	1.16269e+08	1.43867e+08
M201T845	Pentalen-13-al	201.163	845.5	218.167	3.319	C15H22O	[M-H2O+H]+			C19939	Biosynthesis of other secondary metabolites; Global and overview maps; Metabolism of terpenoids and polyketides			BioDeepDB	MSI_level1	pos	2.81258e+07	2.76459e+07	2.80015e+07	2.34037e+07	1.42713e+07	2.99943e+07	1.6441e+07	1.65407e+07	2.96495e+07	3.01443e+07	4.40553e+07	1.89579e+07	2.26833e+07	2.54774e+07	1.56416e+07	2.90002e+07	2.42094e+07	2.80273e+07	9.47341e+07	5.91428e+07
M180T421	Metanephrine	180.102	420.7	197.105	3.335	C10H15NO3	[M-H2O+H]+	Phenols	Methoxyphenols	C05588	Amino acid metabolism; Global and overview maps	2282-54-4	HMDB0004063	BioDeepDB	MSI_level1	pos	9.15171e+07	9.69674e+07	8.11299e+07	8.53208e+07	8.46286e+07	8.00092e+07	7.74872e+07	7.50166e+07	8.13864e+07	7.97114e+07	6.91031e+07	7.27929e+07	8.45533e+07	7.93622e+07	8.25178e+07	7.48565e+06	7.53959e+06	8.60042e+06	8.42392e+06	2.8917e+07
M143T41	3-Oxoadipate enol-lactone	143.033	40.5	142.027	3.384	C6H6O4	[M+H]+			C03586	Xenobiotics biodegradation and metabolism; Global and overview maps	1124-49-8		BioDeepDB	MSI_level1	pos	1.07946e+08	1.05166e+08	1.06656e+08	1.03693e+08	1.07414e+08	1.12123e+08	1.00581e+08	6.03286e+07	9.86189e+07	1.02009e+08	7.70971e+07	1.21446e+07	1.03523e+08	4.8379e+07	1.02039e+08	2.5898e+07	2.67287e+07	3.20645e+07	3.17239e+07	3.10292e+07
M143T60	4-Hydroxymuconic semialdehyde	143.033	60.2	142.027	3.384	C6H6O4	[M+H]+			C06603	Xenobiotics biodegradation and metabolism; Global and overview maps	114828-85-2		BioDeepDB	MSI_level1	pos	9.24335e+07	8.85896e+07	2.60075e+07	9.04583e+07	9.73009e+07	1.02726e+08	8.67414e+07	9.72528e+07	8.36193e+07	8.79317e+07	7.65318e+07	2.40169e+07	9.00003e+07	8.94283e+07	3.97544e+07	2.43513e+07	2.10238e+07	2.47087e+07	2.85139e+07	2.76045e+07
M152T99	1-aci-nitro-2-(phenyl)ethane	152.057	98.9	151.063	3.391	C8H9NO2	[M+H]+			C21623				BioDeepDB	MSI_level1	pos	6.89637e+08	7.71437e+08	8.10118e+08	7.26889e+08	6.50954e+08	7.15758e+08	8.00673e+08	7.92581e+08	8.06213e+08	7.16026e+08	8.61075e+08	7.51316e+08	7.52918e+08	6.99648e+08	6.66835e+08	1.41024e+09	1.19197e+09	1.07456e+09	1.1117e+09	1.20532e+09
M334T948	ST 21_2;O2	334.273	947.7	316.24	3.418	C21H32O2	[M+NH4]+			C03681	Lipid metabolism	566-65-4	HMDB0003759	BioDeepDB	MSI_level1	pos	5.20434e+07	2.18526e+07	5.66632e+07	4.19802e+07	2.61685e+07	1.75697e+07	2.88825e+07	7.22252e+07	5.89331e+07	4.08183e+07	5.77421e+07	4.42738e+07	3.77134e+07	3.74471e+07	2.91861e+07	7.9025e+06	6.9395e+06	6.89864e+06	6.2934e+06	4.91446e+06
M347T289	Miraxanthin V	347.191	288.8	346.116	3.462	C17H18N2O6	[M+H]+			C08557	Biosynthesis of other secondary metabolites; Global and overview maps	5375-64-4		BioDeepDB	MSI_level1	pos	2.55605e+08	2.82747e+08	2.46353e+08	2.63301e+08	2.77043e+08	2.82212e+08	2.89899e+08	3.01369e+08	2.78668e+08	2.75238e+08	3.19894e+08	2.96993e+08	2.97266e+08	2.99295e+08	3.01824e+08	1.34644e+08	1.25151e+08	1.13137e+08	9.31148e+07	1.05844e+08
M497T391	Leukotriene D4	497.27	391.3	496.261	3.478	C25H40N2O6S	[M+H]+	Fatty Acyls	Eicosanoids	C05951	Lipid metabolism; Signaling molecules and interaction; Immune disease; Immune system; Global and overview maps	73836-78-9	HMDB0003080	BioDeepDB	MSI_level1	pos	2.86384e+07	2.6771e+07	3.31604e+07	2.30048e+07	1.97169e+07	3.99522e+07	3.15757e+07	2.88179e+07	2.38904e+07	2.85228e+07	1.79767e+07	2.60645e+07	3.00596e+07	2.44766e+07	2.87727e+07	4.05536e+06	5.17741e+06	5.43411e+06	4.28674e+06	8.57432e+06
M144T98	4-hydroxy-5-methyl-2-methylene-3(2H)-furanone	144.101	97.6	126.032	3.48	C6H6O3	[M+NH4]+			C20718		948557-12-8		BioDeepDB	MSI_level1	pos	2.87483e+08	2.93769e+08	5.03508e+08	2.95116e+08	3.37868e+08	7.81378e+07	2.81189e+08	2.96408e+08	4.30399e+08	3.24278e+08	3.51804e+08	2.71364e+08	3.26199e+08	3.05995e+08	2.96094e+08	6.49508e+08	6.18751e+08	6.40154e+08	5.50636e+08	5.69449e+08
M407T320	Geranylgeranyl-PP	407.212	319.7	450.194	3.529	C20H36O7P2	[M-CO2+H]+	Prenol lipids	Diterpenoids	C00353	Metabolism of cofactors and vitamins; Biosynthesis of other secondary metabolites; Metabolism of terpenoids and polyketides; Chemical structure transformation maps; Global and overview maps	6699-20-3	HMDB0004486	BioDeepDB	MSI_level1	pos	1.07288e+08	1.23817e+08	1.09079e+08	1.08281e+08	1.00062e+08	1.0382e+08	9.64603e+07	1.11714e+08	1.19364e+08	1.14695e+08	1.23786e+08	1.0056e+08	1.14252e+08	1.14252e+08	1.1231e+08	4.4109e+07	4.45218e+07	4.94393e+07	4.51355e+07	4.35896e+07
M102T35	Pentanamide	102.092	34.7	101.084	3.565	C5H11NO	[M+H]+	Fatty Acyls	Fatty amides	C01842		626-97-1	HMDB0256275	BioDeepDB	MSI_level1	pos	3.12972e+06	5.62793e+06	4.08126e+06	2.88963e+06	3.51234e+06	6.04883e+06	4.22208e+06	4.53648e+06	2.87157e+06	4.38037e+06	3.52269e+06	3.74544e+06	4.06793e+06	6.77225e+06	3.13831e+06	4.61465e+06	5.80567e+06	6.2787e+06	1.72928e+07	6.51882e+06
M130T982	4-Oxoproline	130.049	982	129.043	3.596	C5H7NO3	[M+H]+			C01877	Amino acid metabolism; Global and overview maps	911284-93-0		BioDeepDB	MSI_level1	pos	2.89324e+08	2.88505e+08	2.4948e+08	2.69422e+08	2.71192e+08	2.76761e+08	2.71538e+08	2.37715e+08	2.69135e+08	2.42805e+08	2.56292e+08	2.27733e+08	2.45798e+08	2.50794e+08	2.36425e+08	3.11572e+07	3.69761e+07	1.719e+07	6.89621e+07	4.74369e+07
M445T939	ST 29_2;O3	445.366	939.1	444.36	3.598	C29H48O3	[M+H]+			C04840		126060-09-1		BioDeepDB	MSI_level1	pos	6.84526e+06	3.31769e+07	8.25171e+06	3.8004e+07	8.89744e+07	6.5422e+07	9.04241e+07	4.82689e+07	6.75573e+07	7.21726e+07	7.27693e+07	6.52716e+07	8.10439e+07	6.75427e+07	6.97344e+07	123744	420590	5.22412e+06	1.48937e+07	1.32937e+07
M294T201	N-Acetylmuramate	294.119	200.6	293.111	3.611	C11H19NO8	[M+H]+	Organooxygen compounds	Carbohydrates and carbohydrate conjugates	C02713	Carbohydrate metabolism; Membrane transport; Global and overview maps	2245794-62-9	HMDB0060493	BioDeepDB	MSI_level1	pos	1.17069e+07	1.75323e+07	1.41866e+07	1.47192e+07	2.18524e+07	9.85947e+06	1.16689e+07	9.8737e+06	1.16969e+07	1.32199e+07	1.5889e+07	9.16254e+06	1.16692e+07	9.32502e+06	8.50344e+06	1.29685e+07	9.71229e+06	6.13817e+06	5.57868e+06	1.48027e+07
M172T60	2-Chloro-5-methyl-cis-dienelactone	171.993	60.3	187.988	3.649	C7H5ClO4	[M-OH+H]+	Dihydrofurans	Furanones	C18304	Xenobiotics biodegradation and metabolism; Global and overview maps		HMDB0060345	BioDeepDB	MSI_level1	pos	2.64706e+07	2.70133e+07	2.8194e+07	2.86436e+07	2.82062e+07	1.84694e+07	2.988e+07	1.38601e+07	3.27079e+07	3.28793e+07	4.4406e+07	3.74886e+07	4.36833e+07	1.25004e+07	3.63612e+07	1.41198e+08	1.43676e+08	1.53654e+08	7.3188e+07	4.8114e+07
M172T988	3-Chloro-2-methyldienelactone	171.993	987.9	187.988	3.649	C7H5ClO4	[M-OH+H]+	Fatty Acyls	Fatty acids and conjugates	C18309	Xenobiotics biodegradation and metabolism; Global and overview maps		HMDB0060368	BioDeepDB	MSI_level1	pos	2.06302e+07	2.33352e+07	3.08113e+07	2.86233e+07	2.34083e+07	2.87086e+07	2.12243e+06	2.4426e+06	2.42338e+07	3.31506e+07	7.81398e+06	3.34293e+07	3.15557e+07	3.39693e+07	2.31979e+07	5.83041e+07	2.23464e+07	3.64899e+07	9.11331e+07	1.79182e+07
M205T394	L-Tryptophan	205.096	393.8	204.09	3.655	C11H12N2O2	[M+H]+	Indoles and derivatives	Indolyl carboxylic acids and derivatives	C00078	Cancer: overview; Nervous system; Digestive system; Development and regeneration; Biosynthesis of other secondary metabolites; Translation; Amino acid metabolism; Chemical structure transformation maps; Infectious disease: parasitic; Global and overview maps	80206-30-0	HMDB0000929	BioDeepDB	MSI_level1	pos	3.69654e+09	3.71598e+09	3.58679e+09	4.7476e+09	5.0617e+09	2.53052e+09	2.01623e+09	1.94519e+09	3.62236e+09	3.90134e+09	4.20199e+09	2.40442e+09	3.04171e+09	3.23149e+09	3.32303e+09	9.32347e+09	8.77164e+09	6.33978e+09	5.92134e+09	8.99914e+09
M164T138	Homomethionine	164.07	138.5	163.067	3.668	C6H13NO2S	[M+H]+	Carboxylic acids and derivatives	Amino acids, peptides, and analogues	C17213	Biosynthesis of other secondary metabolites; Global and overview maps	25148-30-5	HMDB0030406	BioDeepDB	MSI_level1	pos	1.02744e+08	1.09658e+08	1.20538e+08	1.21226e+08	1.1882e+08	1.6655e+08	1.26226e+08	1.28994e+08	1.36416e+08	1.33304e+08	1.34961e+08	1.20982e+08	1.44164e+08	1.27178e+08	1.35721e+08	1.54544e+08	1.56903e+08	1.41949e+08	1.36415e+08	1.05802e+08
M285T769	Xenognosin B	285.075	768.6	284.068	3.671	C16H12O5	[M+H]+	Isoflavonoids	O-methylated isoflavonoids	C02920	Biosynthesis of other secondary metabolites; Global and overview maps	1890-99-9	HMDB0031720	BioDeepDB	MSI_level1	pos	1.24101e+08	8.85772e+07	8.16858e+07	8.82898e+07	1.06951e+08	7.91756e+07	8.00829e+07	1.51607e+08	8.38015e+07	7.52912e+07	1.00217e+08	8.55751e+07	7.31445e+07	6.3635e+07	7.12714e+07	3.93923e+07	2.07716e+07	3.50461e+07	1.65809e+08	1.10075e+07
M603T970	Canthaxanthin	603.497	970	564.397	3.711	C40H52O2	[M+K]+	Prenol lipids	Tetraterpenoids	C08583	Global and overview maps; Metabolism of terpenoids and polyketides	514-78-3	HMDB0003154	BioDeepDB	MSI_level1	pos	2.44396e+07	8.24444e+06	3.40578e+07	2.81657e+07	3.72731e+07	5.46536e+07	5.1208e+07	4.18137e+07	1.17466e+07	3.67272e+07	1.37619e+07	2.03176e+07	1.88132e+07	4.20796e+07	1.21045e+07	2.36875e+06	4.36749e+06	5.32098e+06	3.69533e+06	4.76416e+06
M599T934	2-Hexaprenyl-3-methyl-5-hydroxy-6-methoxy-1,4-benzoquinone	599.405	934.3	576.418	3.768	C38H56O4	[M+Na]+	Prenol lipids	Sesterterpenoids	C05805	Metabolism of cofactors and vitamins; Global and overview maps		HMDB0006820	BioDeepDB	MSI_level1	pos	8.43343e+07	3.71173e+07	5.27019e+07	3.61807e+07	1.36143e+08	5.87413e+07	6.99642e+07	6.6942e+07	9.49112e+07	5.18972e+07	6.23017e+07	5.41294e+07	7.66657e+07	7.52989e+07	5.36024e+07	2.27758e+07	2.29235e+07	1.70702e+07	1.85081e+07	1.41887e+07
M136T426	Vanillylamine	136.076	426.1	153.079	3.777	C8H11NO2	[M-H2O+H]+	Phenols	Methoxyphenols	C16666	Chemical structure transformation maps; Biosynthesis of other secondary metabolites; Global and overview maps	1196-92-5	HMDB0012309	BioDeepDB	MSI_level1	pos	1.18833e+08	2.70269e+08	2.69863e+08	1.00655e+08	1.15179e+08	1.07069e+08	1.04706e+08	1.02935e+08	1.13582e+08	1.21649e+08	1.16314e+08	1.09026e+08	1.18854e+08	1.15359e+08	1.24435e+08	1.55625e+08	1.90568e+08	1.96392e+08	1.81593e+08	1.40719e+08
M132T425	Aminocaproic acid	132.101	424.9	131.095	3.787	C6H13NO2	[M+H]+	Fatty Acyls	Fatty acids and conjugates	C02378	Xenobiotics biodegradation and metabolism; Global and overview maps	1319-82-0	HMDB0001901	BioDeepDB	MSI_level1	pos	3.61213e+08	3.31391e+08	2.67936e+08	7.12709e+08	3.45882e+08	7.22942e+07	4.59556e+08	2.88707e+08	2.62498e+08	7.5509e+08	3.66219e+08	3.07573e+08	2.86783e+08	7.38761e+07	3.27496e+08	2.16535e+08	2.60785e+08	2.34336e+08	2.08919e+08	1.84675e+08
M339T656	Demethoxycurcumin	339.121	656.5	338.115	3.816	C20H18O5	[M+H]+			C17742	Biosynthesis of other secondary metabolites; Global and overview maps	33171-16-3		BioDeepDB	MSI_level1	pos	4.76294e+07	2.66008e+07	2.8096e+07	2.66714e+07	5.27063e+07	5.31356e+07	3.45403e+07	3.18689e+07	2.75233e+07	6.36237e+07	3.63781e+07	3.74267e+07	3.72528e+07	3.93176e+07	3.71076e+07	1.06259e+07	9.27737e+06	1.25043e+07	1.20371e+07	8.5328e+06
M118T136	Norvaline	118.086	135.5	117.079	3.819	C5H11NO2	[M+H]+			C01826		6600-40-4		BioDeepDB	MSI_level1	pos	2.41943e+09	2.30451e+09	2.35367e+09	2.42775e+09	2.38012e+09	2.27043e+09	2.32133e+09	4.29269e+09	2.19606e+09	2.31267e+09	2.31183e+09	2.01423e+09	2.21488e+09	2.17953e+09	2.18992e+09	8.22265e+09	6.38891e+09	8.22135e+09	5.25248e+09	9.25461e+09
M128T281	Hydroquinone	128.071	281.1	110.037	3.881	C6H6O2	[M+NH4]+	Phenols	Benzenediols	C00530	Amino acid metabolism; Xenobiotics biodegradation and metabolism; Global and overview maps	123-31-9	HMDB0002434	BioDeepDB	MSI_level1	pos	5.99157e+08	1.51853e+07	6.31707e+07	4.3441e+08	4.63797e+07	1.61357e+07	6.6669e+07	6.21059e+07	5.40369e+07	4.68093e+07	1.35702e+07	1.40108e+07	1.42177e+07	1.07189e+08	1.40643e+08	1.0652e+07	1.50831e+07	1.72004e+07	1.69468e+07	1.75838e+07
M153T165	N1-Methyl-2-pyridone-5-carboxamide	153.04	165.4	152.059	3.926	C7H8N2O2	[M+H]+	Pyridines and derivatives	Pyridinecarboxylic acids and derivatives	C05842	Metabolism of cofactors and vitamins; Global and overview maps	701-44-0	HMDB0004193	BioDeepDB	MSI_level1	pos	1.14383e+08	1.19312e+08	1.11373e+08	2.65671e+07	1.29307e+08	1.36053e+08	1.18991e+08	2.95179e+07	1.20836e+08	1.3017e+08	1.3832e+08	1.93827e+08	1.58732e+08	1.47634e+08	1.49466e+08	5.25304e+08	5.15772e+08	6.00085e+08	5.93577e+08	4.14672e+08
M128T140_1	1,3-Benzenediol	128.07	139.7	110.037	3.928	C6H6O2	[M+NH4]+	Phenols	Benzenediols	C01751	Xenobiotics biodegradation and metabolism; Global and overview maps	26982-54-7	HMDB0032037	BioDeepDB	MSI_level1	pos	1.3673e+08	1.21312e+08	9.59613e+07	1.07919e+08	1.02043e+08	1.16474e+08	1.04761e+08	9.19439e+07	1.61376e+08	8.2114e+07	7.93119e+07	7.79226e+07	2.17245e+07	7.16035e+07	1.08329e+08	8.59168e+07	1.01743e+08	1.0344e+08	1.02278e+08	1.09992e+08
M144T421_2	Tryptophol	144.08	420.8	161.084	3.963	C10H11NO	[M-H2O+H]+	Indoles and derivatives	Indoles	C00955	Amino acid metabolism	526-55-6	HMDB0003447	BioDeepDB	MSI_level1	pos	1.42246e+09	1.20035e+09	1.305e+09	1.67943e+09	1.89803e+09	9.45024e+08	8.35684e+08	7.5173e+08	1.34833e+09	1.64349e+09	1.76957e+09	1.04932e+09	1.36557e+09	1.37398e+09	1.38687e+09	2.17341e+09	2.105e+09	2.12572e+09	1.89434e+09	2.17096e+09
M160T988	chlorohexadienedioic acid	159.969	987.9	175.988	3.979	C6H5ClO4	[M-NH3+H]+			C03572	Xenobiotics biodegradation and metabolism; Global and overview maps	34521-13-6		BioDeepDB	MSI_level1	pos	2.44037e+07	3.03226e+07	3.14661e+07	3.36975e+07	2.68271e+07	2.52397e+07	2.64535e+07	2.67994e+07	2.75609e+07	2.50438e+07	3.18756e+07	2.67852e+07	2.40931e+07	2.36826e+07	2.20825e+07	2.03165e+07	1.02391e+08	1.64922e+07	5.2556e+07	3.54601e+07
M121T335	Phenylacetaldehyde	121.064	335.1	120.058	4.033	C8H8O	[M+H]+	Benzene and substituted derivatives	Phenylacetaldehydes	C00601	Amino acid metabolism; Xenobiotics biodegradation and metabolism; Global and overview maps	122-78-1	HMDB0006236	BioDeepDB	MSI_level1	pos	8.62743e+07	6.96238e+07	1.25695e+08	1.05239e+08	9.80581e+07	8.76582e+07	8.82381e+07	7.80316e+07	1.11471e+08	8.92819e+07	5.14897e+07	8.99669e+07	9.28995e+07	6.92966e+07	1.04286e+08	2.30561e+08	1.72181e+08	1.72437e+08	2.0485e+08	2.07432e+08
M545T411	Protoporphyrin IX	545.253	411.5	562.258	4.042	C34H34N4O4	[M-H2O+H]+	Tetrapyrroles and derivatives	Porphyrins	C75594		553-12-8	HMDB0000241	BioDeepDB	MSI_level1	pos	2.62761e+06	1.04162e+07	6.92716e+06	1.09504e+07	6.23074e+06	1.15622e+07	8.87363e+06	9.76567e+06	1.12402e+07	6.22542e+06	1.10917e+07	1.24809e+07	1.12219e+07	9.9651e+06	1.21631e+07	2.97628e+06	3.49396e+06	3.13194e+06	3.07165e+06	3.02873e+06
M105T35	Styrene	105.07	35	104.063	4.062	C8H8	[M+H]+	Benzene and substituted derivatives	Styrenes	C07083	Xenobiotics biodegradation and metabolism; Global and overview maps	12770-88-6	HMDB0034240	BioDeepDB	MSI_level1	pos	2.66738e+07	1.66956e+07	2.5282e+07	2.74075e+07	2.80966e+07	2.63727e+07	1.61083e+07	2.36536e+07	2.50206e+07	1.4722e+07	4.28617e+06	4.30847e+06	5.89104e+06	2.2179e+07	3.15048e+06	1.03196e+07	1.08966e+07	1.12412e+07	1.22062e+07	4.23399e+07
M131T334	1-Phenyl-1,2-propanedione	131.049	334.1	148.052	4.107	C9H8O2	[M-H2O+H]+	Benzene and substituted derivatives	Phenylpropanes	C17268	Chemical structure transformation maps; Amino acid metabolism; Global and overview maps	579-07-7	HMDB0035243	BioDeepDB	MSI_level1	pos	5.83293e+08	5.70399e+08	5.48088e+08	5.44383e+08	5.72676e+08	5.03567e+08	5.02813e+08	4.90742e+08	5.17482e+08	5.07312e+08	4.90227e+08	4.43465e+08	4.79789e+08	4.54716e+08	4.73523e+08	1.08167e+09	1.09172e+09	1.08115e+09	1.03594e+09	8.43779e+08
M154T150	N,N-Dimethyl-p-phenylenediamine	154.087	150.2	136.1	4.204	C8H12N2	[M+NH4]+	Organonitrogen compounds	Amines	C04203		99-98-9	HMDB0247696	BioDeepDB	MSI_level1	pos	5.12633e+08	5.86703e+08	4.72585e+08	6.96097e+08	6.125e+08	4.0861e+08	3.11302e+08	2.82044e+08	6.64672e+08	6.43808e+08	5.04581e+08	3.44265e+08	4.92867e+08	4.31965e+08	6.042e+08	2.83778e+09	2.68165e+09	1.94674e+09	1.83705e+09	2.6055e+09
M130T76	N4-Acetylaminobutanal	130.086	75.9	129.079	4.236	C6H11NO2	[M+H]+	Organooxygen compounds	Carbonyl compounds	C05936	Amino acid metabolism; Global and overview maps	24431-54-7	HMDB0004226	BioDeepDB	MSI_level1	pos	5.48696e+08	5.17018e+08	5.15899e+08	5.29649e+08	4.71906e+08	4.49494e+08	4.20207e+08	4.70935e+08	4.43251e+08	4.20845e+08	4.64985e+08	4.22494e+08	4.29354e+08	4.20389e+08	4.26334e+08	1.00176e+09	9.81492e+08	8.2693e+08	8.48544e+08	8.15604e+08
M173T121	(3S,5S)-Carbapenam-3-carboxylate	173.093	120.8	155.058	4.242	C7H9NO3	[M+NH4]+			C17367	Biosynthesis of other secondary metabolites; Global and overview maps	123409-86-9		BioDeepDB	MSI_level1	pos	7.45754e+07	7.57799e+07	7.17747e+07	1.63542e+07	5.57224e+07	6.65924e+07	6.53489e+07	6.14548e+07	6.70908e+07	6.88599e+07	6.08828e+07	5.88882e+07	2.00747e+07	6.44583e+07	4.33494e+07	1.97166e+08	1.96303e+08	2.08828e+08	1.94879e+08	2.01261e+08
M133T700	Cuminyl alcohol	133.101	700.3	150.104	4.289	C10H14O	[M-H2O+H]+	Prenol lipids	Monoterpenoids	C06576	Xenobiotics biodegradation and metabolism; Global and overview maps	536-60-7	HMDB0031817	BioDeepDB	MSI_level1	pos	5.02703e+07	5.1905e+07	6.6235e+07	6.10043e+07	9.70649e+07	6.59952e+07	1.64287e+08	6.21456e+07	5.41969e+07	6.67661e+07	6.23353e+07	5.38399e+07	6.05958e+07	6.03865e+07	1.90622e+08	2.40742e+07	2.09511e+07	1.69824e+08	2.78776e+07	1.97298e+07
M339T698	Pyrithiamine bromide	339.252	697.6	338.074	4.341	C14H19BrN4O	[M+H]+			C04905		616-92-2		BioDeepDB	MSI_level1	pos	3.6931e+07	5.33585e+07	3.92477e+07	3.23535e+07	6.53871e+07	6.54131e+07	3.50731e+07	3.24993e+07	3.24385e+07	3.67007e+07	3.46669e+07	3.42535e+07	3.32938e+07	6.61123e+07	6.15746e+07	5.60307e+06	5.01623e+06	2.18874e+06	4.57054e+06	4.46316e+06
M145T662	2-Dehydro-3-deoxy-D-fuconate	145.049	662.2	162.053	4.36	C6H10O5	[M-H2O+H]+			C06159				BioDeepDB	MSI_level1	pos	1.20009e+08	2.50814e+07	1.02688e+08	9.09324e+07	8.74487e+07	7.33002e+07	2.01131e+08	2.02554e+07	6.94923e+07	1.15535e+08	6.47927e+07	4.84078e+07	1.52358e+08	1.81679e+07	7.03807e+07	1.1728e+07	3.45093e+06	1.24569e+07	1.52794e+07	1.92705e+07
M340T500	protoemetine	340.187	499.9	317.199	4.421	C19H27NO3	[M+Na]+			C11816	Chemical structure transformation maps; Biosynthesis of other secondary metabolites; Global and overview maps	549-91-7		BioDeepDB	MSI_level1	pos	4.66966e+08	5.08753e+08	3.2542e+08	3.13877e+08	3.55458e+08	4.75539e+08	4.77776e+08	4.94141e+08	4.48899e+08	4.17281e+08	3.86014e+08	4.65501e+08	5.08807e+08	4.43609e+08	4.58957e+08	8.87412e+07	9.95478e+07	1.00816e+08	1.02053e+08	1.03622e+08
M355T470	4-O-(Indole-3-acetyl)-D-glucopyranose	355.148	470	337.116	4.426	C16H19NO7	[M+NH4]+	Indoles and derivatives	Indolyl carboxylic acids and derivatives	C04197		19817-95-9	HMDB0301785	BioDeepDB	MSI_level1	pos	4.88479e+06	4.16185e+06	8.28027e+06	4.11907e+06	4.90187e+06	5.02813e+06	3.75376e+06	3.77039e+06	3.16944e+06	5.35948e+06	4.01952e+06	3.58244e+06	4.21358e+06	4.67813e+06	3.70302e+06	1.58961e+07	1.5364e+07	1.81008e+07	2.063e+07	1.72183e+07
M593T885_1	pheophorbide a	593.273	884.9	592.269	4.438	C35H36N4O5	[M+H]+			C18021	Metabolism of cofactors and vitamins; Global and overview maps	15664-29-6		BioDeepDB	MSI_level1	pos	2.16399e+10	2.23685e+10	1.88899e+10	2.30772e+10	2.07428e+10	2.46575e+10	2.32356e+10	1.91977e+10	2.11005e+10	2.42646e+10	9.88344e+07	2.36867e+10	2.29425e+10	2.22924e+10	2.31236e+10	5.89771e+07	3.60003e+09	4.55215e+09	8.52623e+09	5.45843e+09
M208T103	Dihydrolipoamide	208.082	103.1	207.075	4.458	C8H17NOS2	[M+H]+	Fatty Acyls	Fatty amides	C00579		3884-47-7	HMDB0000985	BioDeepDB	MSI_level1	pos	1.25835e+07	9.7808e+06	1.29879e+07	1.24762e+07	1.90832e+07	2.3988e+07	1.29744e+07	1.38609e+07	1.25525e+07	1.09385e+07	9.6743e+06	9.40496e+06	1.04529e+07	1.01452e+07	1.04416e+07	2.72157e+06	4.15031e+06	1.96106e+06	2.84802e+06	4.47566e+06
M127T112	1,3,5-Trihydroxybenzene	127.038	112	126.032	4.479	C6H6O3	[M+H]+	Phenols	Benzenetriols and derivatives	C02183	Xenobiotics biodegradation and metabolism; Global and overview maps	108-73-6	HMDB0013675	BioDeepDB	MSI_level1	pos	8.6017e+08	8.91136e+08	9.16973e+08	1.06073e+08	3.50494e+08	9.10914e+08	3.55677e+08	3.88097e+08	9.80566e+07	3.51635e+08	3.33879e+08	6.92767e+08	2.15152e+08	3.51647e+08	6.90137e+08	2.61696e+07	2.61847e+07	2.16745e+07	2.77623e+07	2.41386e+07
M165T91	alpha-L-Rhamnose	165.075	90.8	164.068	4.523	C6H12O5	[M+H]+			C02476		10485-94-6		BioDeepDB	MSI_level1	pos	4.83563e+08	4.67305e+08	2.32251e+08	9.83147e+07	1.03014e+08	4.16319e+08	1.71525e+08	4.10946e+08	4.52437e+08	1.95617e+08	4.11795e+08	1.57541e+08	8.50849e+07	1.61734e+08	7.3639e+07	2.99261e+09	2.37938e+09	2.23458e+09	2.3718e+09	2.63377e+09
M165T476	L-Rhamnose	165.075	476.2	164.068	4.523	C6H12O5	[M+H]+			C00507	Carbohydrate metabolism; Global and overview maps	10485-94-6		BioDeepDB	MSI_level1	pos	2.01783e+08	6.08964e+07	1.1119e+08	1.36464e+07	6.12268e+07	1.40501e+07	4.93203e+07	4.53082e+07	1.36808e+08	1.37412e+07	5.48062e+07	1.21549e+07	5.82163e+07	1.2658e+07	4.89725e+07	4.59169e+06	5.32049e+06	4.71699e+06	5.41682e+06	5.37837e+06
M132T879_2	Iminoaspartic acid	132.101	879.4	131.022	4.544	C4H5NO4	[M+H]+	Carboxylic acids and derivatives	Dicarboxylic acids and derivatives	C05840	Metabolism of cofactors and vitamins; Global and overview maps	79067-61-1	HMDB0001131	BioDeepDB	MSI_level1	pos	1.02349e+09	2.79886e+08	3.95458e+07	6.53703e+08	4.58815e+07	4.21092e+07	3.15719e+08	1.7326e+08	9.83116e+07	4.54789e+07	1.32034e+08	5.32657e+08	4.69779e+07	7.69368e+07	4.49009e+07	5.6356e+07	3.3334e+07	3.22615e+07	1.46419e+07	1.36612e+07
M132T502	N,N-Diethylglycine	132.101	502.3	131.095	4.544	C6H13NO2	[M+H]+			C16647				BioDeepDB	MSI_level1	pos	2.9275e+08	8.37505e+07	7.833e+08	5.00058e+08	2.67313e+08	7.59695e+08	2.67698e+08	7.6288e+07	7.78537e+08	3.77695e+08	2.11791e+08	4.11953e+08	3.56108e+08	3.08857e+08	2.96919e+08	1.64558e+08	1.80741e+08	1.73739e+08	1.87244e+08	1.69283e+08
M260T99_1	5-Amino-6-ribitylamino uracil	260.113	98.8	276.107	4.552	C9H16N4O6	[M-OH+H]+	Organooxygen compounds	Carbohydrates and carbohydrate conjugates	C04732	Energy metabolism; Metabolism of cofactors and vitamins; Global and overview maps	17014-74-3	HMDB0011106	BioDeepDB	MSI_level1	pos	2.45572e+07	3.09682e+07	3.22207e+07	3.37974e+07	3.55113e+07	2.73554e+07	2.9624e+07	2.63522e+07	2.82909e+07	2.57499e+07	3.70974e+07	1.37406e+07	2.79545e+07	2.75606e+07	2.40632e+07	1.16243e+08	1.00382e+08	1.03188e+08	9.0632e+07	7.13382e+07
M268T147	Deoxyguanosine	268.103	147.4	267.097	4.574	C10H13N5O4	[M+H]+	Purine nucleosides	Purine 2'-deoxyribonucleosides	C00330	Membrane transport; Global and overview maps; Nucleotide metabolism	663615-45-0	HMDB0000085	BioDeepDB	MSI_level1	pos	3.12487e+08	2.98421e+08	2.99376e+08	2.69654e+08	3.14617e+08	2.55427e+08	2.87929e+08	3.16422e+08	8.47708e+06	2.64468e+08	3.24094e+08	2.84917e+08	3.08266e+08	2.95684e+08	3.34145e+08	1.21226e+08	1.24325e+08	1.14604e+08	1.03278e+08	4.62153e+08
M268T234	Adenosine	268.103	233.5	267.097	4.574	C10H13N5O4	[M+H]+	Purine nucleosides		C00212	Circulatory system; Membrane transport; Signal transduction; Endocrine system; Neurodegenerative disease; Signaling molecules and interaction; Nucleotide metabolism; Substance dependence; Global and overview maps	58-61-7	HMDB0000050	BioDeepDB	MSI_level1	pos	5.20367e+08	3.02658e+08	3.13872e+08	3.19659e+08	9.90418e+08	2.35845e+08	3.71839e+08	2.82175e+08	2.82464e+08	2.41935e+08	4.15898e+08	3.1606e+08	3.33858e+08	1.16991e+09	3.28894e+08	1.02392e+08	7.96044e+07	7.88139e+07	9.19656e+07	9.81328e+07
M339T789	5,6-DHET	339.251	789.1	338.246	4.636	C20H34O4	[M+H]+	Fatty Acyls	Eicosanoids	C14772	Lipid metabolism; Nervous system; Global and overview maps	213382-49-1	HMDB0002343	BioDeepDB	MSI_level1	pos	5.25607e+07	6.68999e+07	3.44032e+07	3.89849e+07	3.59172e+07	6.28099e+07	6.88422e+06	8.17231e+06	5.16189e+07	5.84891e+07	5.92881e+06	2.7565e+07	5.29423e+07	4.90877e+07	4.8821e+07	5.83822e+07	6.36466e+07	5.57201e+07	6.89323e+07	6.55239e+07
M114T420	L-Norleucine	114.091	420.2	131.095	4.691	C6H13NO2	[M-H2O+H]+	Carboxylic acids and derivatives	Amino acids, peptides, and analogues			496-90-2	HMDB0001645	BioDeepDB	MSI_level1	pos	1.23968e+09	4.59495e+08	8.04336e+08	2.51868e+09	1.59369e+09	1.66128e+09	1.02672e+09	9.93803e+08	9.29279e+08	1.43883e+09	2.42277e+09	1.61315e+09	1.09828e+09	2.31771e+09	1.93534e+09	4.19656e+09	3.02312e+09	5.00375e+09	4.20154e+09	2.30532e+09
M522T94	Nephritogenoside	522.2	94	504.169	4.697	C18H32O16	[M+NH4]+	Fatty Acyls	Fatty acyl glycosides	C05404	Carbohydrate metabolism; Global and overview maps	13382-86-0	HMDB0060468	BioDeepDB	MSI_level1	pos	1.51859e+07	1.87311e+07	2.21828e+07	2.85483e+07	2.74103e+07	1.4623e+07	1.32763e+07	1.55496e+07	1.64326e+07	1.88319e+07	2.08848e+07	1.3719e+07	1.43661e+07	1.56934e+07	1.39298e+07	2.52489e+07	1.06625e+07	1.86978e+07	1.67309e+07	2.04628e+07
M335T100	Ajmalicine	335.174	99.6	352.179	4.758	C21H24N2O3	[M-H2O+H]+			C09024	Chemical structure transformation maps; Biosynthesis of other secondary metabolites; Global and overview maps	483-04-5		BioDeepDB	MSI_level1	pos	5.3892e+06	5.40189e+06	6.96027e+06	4.81027e+06	6.52231e+06	5.3379e+06	5.87275e+06	8.89028e+06	5.94882e+06	3.56021e+06	1.18314e+07	6.62127e+06	5.86129e+06	6.60559e+06	6.37748e+06	470624	901617	458837	2.53453e+06	4.97512e+06
M497T396	Validamycin B	497.208	395.6	513.206	4.79	C20H35NO14	[M-OH+H]+	Organooxygen compounds	Carbohydrates and carbohydrate conjugates	C21293	Biosynthesis of other secondary metabolites; Global and overview maps	102583-47-1	HMDB0036593	BioDeepDB	MSI_level1	pos	9.28144e+06	2.36617e+06	2.55836e+06	7.44491e+06	8.03199e+06	2.31011e+06	7.52526e+06	5.96875e+06	7.2409e+06	6.44923e+06	1.9099e+06	7.4787e+06	8.29434e+06	7.0694e+06	5.54485e+06	8.09305e+06	1.07393e+07	7.92867e+06	1.27828e+07	7.59215e+06
M153T988_2	4-Chlorophenylacetic acid	153.011	987.8	170.013	4.793	C8H7ClO2	[M-H2O+H]+	Benzene and substituted derivatives	Halobenzenes	C03077	Amino acid metabolism; Xenobiotics biodegradation and metabolism; Global and overview maps	1878-66-6	HMDB0246401	BioDeepDB	MSI_level1	pos	3.31886e+07	4.21055e+07	5.25735e+07	5.06128e+07	4.69791e+07	4.43805e+07	5.78221e+07	6.18711e+07	6.15381e+07	6.3444e+07	8.30359e+07	6.38071e+07	6.5238e+07	6.55961e+07	6.46275e+07	6.04228e+07	5.42377e+07	4.79203e+07	4.54662e+07	4.46311e+07
M156T85	L-Histidine	156.076	84.6	155.069	4.804	C6H9N3O2	[M+H]+	Carboxylic acids and derivatives	Amino acids, peptides, and analogues	C00135	Cancer: overview; Membrane transport; Metabolism of other amino acids; Digestive system; Biosynthesis of other secondary metabolites; Translation; Amino acid metabolism; Chemical structure transformation maps; Global and overview maps	7006-35-1	HMDB0000177	BioDeepDB	MSI_level1	pos	2.32757e+08	1.73168e+08	2.36182e+08	3.41878e+08	3.52636e+08	2.01375e+08	1.3874e+08	3.17223e+08	3.37813e+08	3.26379e+08	1.35337e+08	1.25557e+08	3.08048e+08	2.94645e+08	1.24107e+08	5.36158e+08	4.97051e+08	4.66314e+08	4.38977e+08	4.41405e+08
M159T394	4-HYDROXYTRYPTAMINE	159.091	393.8	176.095	4.838	C10H12N2O	[M-H2O+H]+			C21762	Biosynthesis of other secondary metabolites; Global and overview maps	570-14-9		BioDeepDB	MSI_level1	pos	3.87763e+08	3.99379e+08	4.18525e+08	5.1798e+08	5.56935e+08	3.00484e+08	2.64105e+08	2.51331e+08	4.3839e+08	4.94313e+08	5.75621e+08	3.29577e+08	4.02588e+08	4.29302e+08	4.47831e+08	7.76309e+08	7.65685e+08	5.76955e+08	5.63461e+08	7.57494e+08
M581T720	Avermectin A1a aglycone	581.199	719.8	598.351	4.865	C35H50O8	[M-H2O+H]+			C11980	Global and overview maps; Metabolism of terpenoids and polyketides			BioDeepDB	MSI_level1	pos	8.66938e+07	7.39063e+07	6.37109e+07	8.33785e+07	9.46964e+07	8.16847e+07	8.10252e+07	6.40007e+07	6.88392e+07	9.69702e+07	9.80512e+07	1.04899e+08	1.23828e+08	9.65561e+07	9.94303e+07	2.42667e+07	1.66603e+07	4.76652e+07	1.97845e+07	1.69097e+07
M178T448_1	Leucodopachrome	178.049	447.7	195.053	4.868	C9H9NO4	[M-H2O+H]+	Indoles and derivatives	Indolecarboxylic acids and derivatives	C05604	Amino acid metabolism; Biosynthesis of other secondary metabolites; Global and overview maps	18766-67-1	HMDB0004067	BioDeepDB	MSI_level1	pos	1.20504e+08	1.09827e+08	1.17604e+08	1.248e+08	1.59002e+08	1.07861e+08	8.671e+07	8.6656e+07	1.1479e+08	1.36676e+08	1.39533e+08	9.88553e+07	1.12853e+08	1.21896e+08	1.22344e+08	1.39039e+08	1.37566e+08	1.62933e+08	1.60438e+08	1.43726e+08
M175T666	8-methylnaphthalene-1,2-diol	175.075	665.8	174.068	4.869	C11H10O2	[M+H]+			C14084	Xenobiotics biodegradation and metabolism; Global and overview maps			BioDeepDB	MSI_level1	pos	5.26176e+07	1.53052e+07	9.11008e+07	1.62976e+07	1.61198e+07	5.36554e+07	5.33606e+07	4.64919e+07	4.51139e+07	1.60957e+07	6.53033e+07	6.55048e+07	5.99854e+07	6.52301e+07	5.78186e+07	1.37995e+08	1.27286e+08	1.62513e+08	1.30156e+08	1.20313e+08
M184T988	2-hydroxypropyl-CoM	183.988	987.9	200.018	4.983	C5H12O4S2	[M-NH3+H]+			C11496				BioDeepDB	MSI_level1	pos	3.01372e+07	3.52313e+07	3.52055e+07	2.31466e+07	3.09168e+07	2.85268e+07	3.28032e+07	3.02981e+07	3.26674e+07	3.20636e+07	3.43191e+07	2.59783e+07	2.5743e+07	2.79938e+07	3.08713e+07	6.40629e+06	1.94021e+07	5.01765e+06	5.38715e+06	3.70472e+06
M567T877	3-hydroxyechinenone	567.417	876.7	566.412	4.996	C40H54O2	[M+H]+			C15966	Global and overview maps; Metabolism of terpenoids and polyketides	4481-36-1		BioDeepDB	MSI_level1	pos	5.26696e+08	5.53029e+08	2.17746e+08	1.10628e+08	2.13325e+08	5.72542e+08	4.13253e+08	2.18058e+08	5.43958e+08	2.98657e+08	2.95071e+08	1.37289e+08	2.88859e+07	2.26131e+08	8.3781e+07	2.5381e+08	3.49465e+08	6.76076e+07	1.00184e+08	1.09271e+08
M145T275	(R)-3,3-dimethylmalic acid	145.049	274.6	162.053	5.049	C6H10O5	[M-H2O+H]+			C01088	Metabolism of cofactors and vitamins			BioDeepDB	MSI_level1	pos	1.50542e+09	3.05305e+08	1.60011e+09	6.65518e+08	2.14107e+08	1.60252e+09	1.38894e+08	1.31351e+08	1.35255e+09	1.11373e+09	4.67728e+08	2.17528e+08	4.10008e+08	6.09017e+08	2.39784e+08	1.56623e+07	1.7269e+07	2.56235e+07	3.13132e+07	2.25939e+07
M299T465	Selagin	299.053	465.1	316.058	5.055	C16H12O7	[M-H2O+H]+			C19739			HMDB0124865	BioDeepDB	MSI_level1	pos	1.72637e+07	1.27451e+07	1.40757e+07	1.43179e+07	2.03413e+07	1.43785e+07	1.1298e+07	1.05688e+07	1.24991e+07	2.09381e+07	1.70076e+07	1.49747e+07	1.55307e+07	1.70401e+07	1.91726e+07	4.17615e+06	3.51772e+06	3.41285e+06	1.01209e+08	5.14856e+07
M346T393	ST 21_3;O5	346.216	393.1	362.209	5.056	C21H30O5	[M-OH+H]+			C05473	Lipid metabolism	7305-52-4		BioDeepDB	MSI_level1	pos	7.10482e+07	8.64172e+07	6.91091e+07	7.43007e+07	6.24091e+07	8.35226e+07	8.56214e+07	8.78862e+07	7.83266e+07	6.30081e+07	7.36445e+07	1.2438e+08	9.37498e+07	7.47586e+07	8.77543e+07	4.02851e+08	3.69009e+08	3.3852e+08	3.19154e+08	1.278e+08
M435T335	3-Oxoribostamycin	435.208	335.2	452.212	5.107	C17H32N4O10	[M-H2O+H]+			C21176	Biosynthesis of other secondary metabolites; Global and overview maps			BioDeepDB	MSI_level1	pos	2.49155e+07	4.69476e+07	2.16218e+07	5.27442e+07	2.01926e+07	2.30174e+07	3.34583e+07	2.09788e+07	2.35407e+07	2.15962e+07	1.70297e+07	1.52071e+07	2.43349e+07	2.03586e+07	2.3692e+07	5.73637e+06	9.33226e+06	7.66608e+06	8.75345e+06	8.82028e+06
M408T498	Loganin	408.184	498.5	390.153	5.182	C17H26O10	[M+NH4]+			C01433	Chemical structure transformation maps; Global and overview maps; Metabolism of terpenoids and polyketides	18524-94-2	HMDB0247827	BioDeepDB	MSI_level1	pos	4.39569e+06	3.12947e+06	2.93838e+06	3.97731e+06	4.88078e+06	4.37388e+06	4.39754e+06	5.50677e+06	5.18923e+06	3.5894e+06	3.28969e+06	2.63934e+06	3.60616e+06	3.50083e+06	5.85895e+06	3.68717e+07	3.77782e+07	3.98901e+07	3.92321e+07	5.92854e+06
M345T318	Gibberellin A19	345.204	317.8	362.173	5.285	C20H26O6	[M-H2O+H]+	Prenol lipids	Diterpenoids	C02034	Global and overview maps; Metabolism of terpenoids and polyketides	6980-44-5	HMDB0036896	BioDeepDB	MSI_level1	pos	3.16001e+07	4.01676e+07	3.8673e+07	3.0852e+07	2.84679e+07	3.67838e+07	3.70529e+07	3.65236e+07	3.96056e+07	4.76538e+07	4.49458e+07	6.94722e+07	1.4146e+07	4.42799e+07	1.35977e+07	1.78093e+08	1.6724e+08	2.30231e+08	1.98962e+08	1.7026e+08
M145T710	2-dehydro-3-deoxy-L-rhamnonate	145.05	709.6	162.053	5.292	C6H10O5	[M-H2O+H]+			C03979	Carbohydrate metabolism; Global and overview maps			BioDeepDB	MSI_level1	pos	1.60576e+08	1.27176e+07	7.93526e+07	9.35054e+07	8.90472e+07	8.47582e+07	8.18717e+07	1.31478e+07	2.35146e+08	1.0814e+07	1.99508e+08	2.16523e+08	1.0134e+08	1.11036e+07	1.04203e+07	1.33634e+07	1.29162e+07	1.30775e+07	1.29865e+07	1.19959e+07
M290T309	lupinate	290.123	309.2	306.144	5.374	C13H18N6O3	[M-NH3+H]+			C01513	Global and overview maps; Metabolism of terpenoids and polyketides	67392-79-4		BioDeepDB	MSI_level1	pos	1.69215e+07	1.3721e+07	1.31872e+07	1.852e+07	2.12777e+07	1.36235e+07	1.45756e+07	1.64499e+07	1.41608e+07	1.4845e+07	1.41828e+07	1.85486e+07	2.1081e+07	1.389e+07	2.55886e+07	6.73903e+07	6.73247e+07	7.39965e+07	6.16197e+07	7.36298e+07
M568T929_1	Myxol	568.424	929	584.423	5.382	C40H56O3	[M-OH+H]+			C15919		31894-69-6		BioDeepDB	MSI_level1	pos	4.99718e+09	1.54772e+10	1.70339e+10	1.79379e+10	1.45294e+10	1.83072e+10	1.05742e+10	5.70607e+09	8.21553e+09	5.52187e+09	3.06496e+09	1.44603e+10	2.15766e+08	1.34025e+10	9.55271e+09	1.02585e+09	5.22573e+09	1.6077e+08	1.09455e+09	1.77835e+08
M579T485_1	3,7-Bis(beta-D-glucopyranosyloxy)-4,5-dihydroxyflavylium	579.168	484.6	595.166	5.394	C27H31O15+	[M-OH+H]+			C20495	Biosynthesis of other secondary metabolites			BioDeepDB	MSI_level1	pos	3.85526e+07	3.44222e+07	6.02668e+07	3.83087e+07	5.37755e+07	1.41431e+07	5.00869e+07	3.94932e+07	2.87367e+07	6.60056e+07	5.44121e+07	6.09924e+07	6.41342e+07	6.80751e+07	1.95869e+07	3.37809e+06	4.44485e+06	6.58122e+06	7.98013e+06	3.37456e+07
M157T977	Phosphoglycolic acid	156.99	977.3	155.982	5.399	C2H5O6P	[M+H]+	Organic phosphoric acids and derivatives	Phosphate esters	C00988	Carbohydrate metabolism; Global and overview maps	13147-57-4	HMDB0000816	BioDeepDB	MSI_level1	pos	2.62059e+08	2.77356e+08	2.87865e+08	2.9557e+08	3.0334e+08	2.94145e+08	3.12867e+08	2.98263e+08	3.14368e+08	2.93912e+08	3.37442e+08	2.97533e+08	2.93709e+08	2.9092e+08	3.03168e+08	6.32036e+08	6.82397e+08	6.66776e+08	1.93325e+08	6.08359e+08
M152T115	2-dehydro-D-erythronic acid	152.056	115.5	134.022	5.603	C4H6O5	[M+NH4]+			C21618				BioDeepDB	MSI_level1	pos	3.37481e+08	4.06658e+08	3.94623e+08	3.30802e+08	3.77134e+08	3.60746e+08	8.99465e+07	3.57397e+08	4.16126e+08	3.92152e+08	7.36504e+08	3.86087e+08	4.18272e+08	3.97175e+08	3.77118e+08	1.09898e+09	1.02893e+09	8.52485e+08	7.95102e+08	8.80371e+08
M104T85_1	2-Pentanone	104.106	85.2	86.0732	5.633	C5H10O	[M+NH4]+	Organooxygen compounds	Carbonyl compounds	C01949		107-87-9	HMDB0034235	BioDeepDB	MSI_level1	pos	4.88153e+09	4.15152e+09	4.54014e+09	4.42703e+09	4.07435e+09	3.94904e+09	5.08935e+09	5.16711e+09	4.35267e+09	4.5087e+09	4.14634e+09	3.72863e+09	4.23523e+09	4.01604e+09	4.50769e+09	1.66575e+10	1.64408e+10	1.45003e+10	1.45207e+10	1.32413e+10
M136T100	Adenine	136.061	99.6	135.054	5.655	C5H5N5	[M+H]+	Imidazopyrimidines	Purines and purine derivatives	C00147	Metabolism of terpenoids and polyketides; Global and overview maps; Nucleotide metabolism	71660-30-5	HMDB0000034	BioDeepDB	MSI_level1	pos	1.13598e+09	1.24253e+09	1.58221e+09	1.37719e+09	1.64862e+09	1.0871e+09	9.02005e+08	9.91486e+08	1.06783e+09	8.78827e+08	2.0169e+09	1.15668e+09	1.04504e+09	1.32507e+09	1.07525e+09	2.20398e+07	1.91988e+07	1.10221e+09	1.20464e+09	1.87852e+09
M136T118	Homocysteine	136.061	118.4	135.035	5.655	C4H9NO2S	[M+H]+	Carboxylic acids and derivatives	Amino acids, peptides, and analogues	C00155	Drug resistance: antineoplastic; Amino acid metabolism; Energy metabolism; Immune system; Global and overview maps	6027-13-0	HMDB0000742	BioDeepDB	MSI_level1	pos	5.90564e+08	6.26644e+08	6.89515e+08	7.224e+08	7.93545e+08	5.54041e+08	1.16336e+08	4.76356e+08	5.31774e+08	4.55533e+08	1.03199e+09	5.29304e+08	5.39759e+08	7.26433e+08	6.45814e+08	6.91913e+08	6.72906e+08	5.22144e+08	1.13914e+08	1.45616e+08
M337T805_2	12(S)-HPETE	337.235	804.7	336.23	5.704	C20H32O4	[M+H]+	Fatty Acyls	Eicosanoids	C05965	Lipid metabolism; Nervous system; Global and overview maps; Sensory system	71774-10-2	HMDB0004243	BioDeepDB	MSI_level1	pos	1.76637e+09	1.51825e+09	1.62381e+09	1.36126e+09	1.62769e+09	1.26265e+09	1.29319e+09	1.38221e+09	1.7182e+09	1.54307e+09	7.56629e+08	1.64445e+09	1.49185e+09	1.422e+09	1.07602e+09	5.02419e+08	5.03633e+08	8.7744e+08	5.74683e+08	2.77001e+08
M256T941	FAL 16_1	256.261	941	238.23	5.769	C16H30O	[M+NH4]+			C06123		22644-96-8		BioDeepDB	MSI_level1	pos	3.03808e+06	2.95877e+06	3.61082e+06	1.03239e+07	1.67131e+07	1.03193e+07	4.15073e+06	1.76227e+07	2.17415e+06	1.07669e+07	1.68384e+07	2.07955e+07	3.15327e+06	2.09112e+07	1.51005e+07	2.64949e+07	2.2836e+07	2.10601e+07	2.0208e+08	1.889e+07
M611T632	Divinylprotochlorophyllide	611.21	632.5	610.207	5.784	C35H30MgN4O5	[M+H]+			C11831	Metabolism of cofactors and vitamins; Global and overview maps	18433-30-2		BioDeepDB	MSI_level1	pos	1.86186e+07	1.57179e+07	1.61063e+07	1.51334e+07	1.7003e+07	1.65263e+07	1.88143e+07	1.52766e+07	1.657e+07	3.67078e+07	2.10133e+07	3.83981e+07	2.39167e+07	3.08251e+07	2.32257e+07	2.09525e+07	1.89462e+07	1.9458e+07	2.41858e+07	2.2208e+07
M153T138	p-Hydroxyphenylacetic acid	153.04	138.5	152.047	5.886	C8H8O3	[M+H]+	Phenols	1-hydroxy-2-unsubstituted benzenoids	C00642	Amino acid metabolism; Global and overview maps	156-38-7	HMDB0000020	BioDeepDB	MSI_level1	pos	6.2108e+07	2.43643e+08	2.53812e+08	6.60675e+07	2.7444e+08	2.56352e+08	6.68341e+07	6.62314e+07	2.79503e+08	3.06062e+08	3.38369e+08	3.08035e+08	3.09413e+08	3.03351e+08	3.39698e+08	2.69651e+08	2.55531e+08	2.38744e+08	2.33374e+08	2.2353e+08
M335T831	Lipoxin A4	335.22	831.4	352.225	5.888	C20H32O5	[M-H2O+H]+	Fatty Acyls	Eicosanoids	C06314	Lipid metabolism; Infectious disease: parasitic; Signaling molecules and interaction	89663-86-5	HMDB0004385	BioDeepDB	MSI_level1	pos	1.14105e+08	1.19785e+08	1.26761e+08	1.2285e+08	1.0075e+08	1.47195e+08	9.76095e+07	9.91038e+07	1.06444e+08	8.94146e+07	6.70947e+07	9.28131e+07	1.30496e+08	1.06301e+08	1.0149e+08	6.28567e+07	9.97455e+07	3.55805e+08	2.1622e+08	5.87022e+07
M335T786	Prostaglandin D2	335.22	786.3	352.225	5.888	C20H32O5	[M-H2O+H]+	Fatty Acyls	Eicosanoids	C00696	Nervous system; Lipid metabolism; Signaling molecules and interaction; Immune disease; Immune system; Infectious disease: parasitic; Global and overview maps	41598-07-6	HMDB0001403	BioDeepDB	MSI_level1	pos	7.41344e+08	5.88415e+08	7.97984e+08	7.48521e+08	5.84485e+08	1.03536e+09	5.19957e+08	7.16604e+08	9.46282e+08	5.87104e+08	5.03062e+08	5.45e+08	8.39016e+08	7.72752e+08	9.3432e+08	2.57482e+08	1.09096e+07	6.25086e+08	1.21317e+07	2.56718e+08
M149T742	4-Hydroxyphenylglyoxylic acid	149.024	742	166.027	5.912	C8H6O4	[M-H2O+H]+			C03590	Biosynthesis of other secondary metabolites; Global and overview maps; Xenobiotics biodegradation and metabolism; Metabolism of terpenoids and polyketides	15573-67-8		BioDeepDB	MSI_level1	pos	6.07938e+07	5.42952e+07	5.77463e+07	5.43594e+07	9.56747e+07	5.6577e+07	5.78572e+07	7.87384e+07	5.3766e+07	6.09255e+07	6.25454e+07	5.40047e+07	9.02829e+07	5.51934e+07	5.47975e+07	1.84084e+08	1.45059e+08	5.75591e+08	1.54467e+08	1.5567e+08
M400T134	5-Amino-5-(4-hydroxybenzyl)-6-(D-ribitylimino)-5,6-dihydrouracil	400.18	134.2	382.149	5.916	C16H22N4O7	[M+NH4]+			C21971	Energy metabolism; Global and overview maps			BioDeepDB	MSI_level1	pos	3.94175e+07	3.86145e+07	3.38134e+07	4.4045e+07	4.15362e+07	3.94767e+07	4.18839e+07	3.79754e+07	3.70487e+07	3.74218e+07	3.97404e+07	3.52478e+07	3.87004e+07	3.78122e+07	3.63793e+07	2.57537e+06	3.28516e+06	3.08271e+06	2.6411e+06	1.99878e+06
M132T746	5-Aminolevulinic acid	132.101	746.4	131.058	6.058	C5H9NO3	[M+H]+	Carboxylic acids and derivatives	Amino acids, peptides, and analogues	C00430	Metabolism of cofactors and vitamins; Membrane transport; Amino acid metabolism; Chemical structure transformation maps; Global and overview maps	106-60-5	HMDB0001149	BioDeepDB	MSI_level1	pos	1.51214e+08	1.19609e+08	2.34093e+08	3.94329e+08	1.34052e+08	1.04862e+08	1.21108e+08	1.04053e+08	1.24182e+08	1.02535e+08	3.20217e+07	2.86135e+08	1.31212e+08	1.40432e+08	3.37029e+08	4.39622e+07	5.75351e+07	1.08025e+07	1.19954e+07	3.9117e+07
M601T851	9-cis-Violaxanthin	601.429	851	600.418	6.129	C40H56O4	[M+H]+			C13433	Global and overview maps; Metabolism of terpenoids and polyketides			BioDeepDB	MSI_level1	pos	3.27377e+07	8.76534e+07	3.23849e+07	7.60494e+06	3.24196e+07	2.52927e+07	4.61807e+07	3.90086e+07	1.01239e+07	8.53392e+07	3.22763e+07	2.01008e+07	4.53558e+07	4.24429e+07	3.73793e+07	1.16279e+08	1.62656e+07	1.74771e+07	1.33776e+07	1.98828e+07
M146T99_1	4-Guanidinobutanoic acid	146.091	98.8	145.085	6.154	C5H11N3O2	[M+H]+	Carboxylic acids and derivatives	Amino acids, peptides, and analogues	C01035	Amino acid metabolism; Global and overview maps	463-00-3	HMDB0003464	BioDeepDB	MSI_level1	pos	3.33878e+08	3.5507e+08	3.46386e+08	3.20305e+08	3.5982e+08	3.26549e+08	3.15079e+08	3.76429e+08	3.26779e+08	2.84889e+08	3.0707e+08	3.40028e+08	3.08732e+08	3.39255e+08	2.7877e+08	3.43496e+08	3.43286e+08	2.55512e+08	2.60945e+08	3.01971e+08
M355T725	11,12,15-THETA	355.246	725	354.241	6.159	C20H34O5	[M+H]+	Fatty Acyls	Eicosanoids	C14782	Lipid metabolism; Global and overview maps		HMDB0004684	BioDeepDB	MSI_level1	pos	6.09658e+07	6.57532e+07	4.94467e+07	4.5661e+07	5.18613e+07	8.01318e+07	6.53953e+07	7.90485e+07	6.93597e+07	7.4896e+07	5.22133e+07	7.78973e+07	6.70965e+07	5.1779e+07	5.5689e+07	2.31004e+07	2.124e+07	3.64517e+07	2.90045e+07	2.00624e+07
M128T112	1-Piperideine-2-carboxylic acid	128.071	112.1	127.063	6.232	C6H9NO2	[M+H]+	Pyridines and derivatives	Hydropyridines	C04092	Amino acid metabolism; Biosynthesis of other secondary metabolites; Global and overview maps	2756-89-0	HMDB0001084	BioDeepDB	MSI_level1	pos	3.01119e+07	1.3042e+08	1.00386e+08	2.90522e+07	1.04894e+08	9.1241e+07	1.11595e+08	8.27848e+07	8.64179e+07	1.46086e+08	1.18886e+08	1.3404e+08	2.57082e+07	7.33339e+07	1.3937e+08	1.92025e+07	2.19641e+07	2.24588e+07	2.3866e+07	2.47759e+07
M186T71_2	Hydroxypyruvaldehyde phosphate	186.061	71.2	167.982	6.26	C3H5O6P	[M+NH4]+			C16849		39217-31-7		BioDeepDB	MSI_level1	pos	9.89386e+06	3.52524e+06	8.04764e+06	7.28928e+06	6.2115e+06	6.06682e+06	7.53635e+06	9.07518e+06	1.13805e+07	1.16265e+07	2.28498e+06	2.46363e+06	8.15297e+06	6.75875e+06	7.76103e+06	3.78772e+06	2.49326e+06	1.78709e+06	1.7193e+06	4.2241e+06
M170T152	Pyridoxine	170.08	152.4	169.074	6.268	C8H11NO3	[M+H]+	Pyridines and derivatives	Pyridoxines	C00314	Metabolism of cofactors and vitamins; Global and overview maps	12001-77-3	HMDB0000239	BioDeepDB	MSI_level1	pos	3.15487e+08	2.81726e+08	3.08056e+08	2.94831e+08	7.66986e+07	7.15302e+07	2.87322e+08	2.68068e+08	2.73355e+08	2.7946e+08	2.57486e+08	2.36804e+08	2.62239e+08	2.57309e+08	2.64553e+08	9.43858e+08	9.03732e+08	1.02592e+09	9.24265e+08	9.48867e+08
M150T447	Pyridoxal	150.056	447.4	167.058	6.319	C8H9NO3	[M-H2O+H]+	Pyridines and derivatives	Pyridine carboxaldehydes	C00250	Metabolism of cofactors and vitamins; Global and overview maps; Digestive system	66-72-8	HMDB0001545	BioDeepDB	MSI_level1	pos	8.01865e+07	1.71649e+07	8.09892e+07	8.86755e+07	1.02657e+08	7.90603e+07	6.22539e+07	5.78e+07	8.21261e+07	2.04553e+07	1.01954e+08	6.27194e+07	7.71537e+07	7.9801e+07	8.04292e+07	1.15827e+08	1.08377e+08	1.27308e+08	1.30338e+08	1.06735e+08
M166T334_1	L-Phenylalanine	166.085	334	165.079	6.328	C9H11NO2	[M+H]+	Carboxylic acids and derivatives	Amino acids, peptides, and analogues	C00079	Cancer: overview; Membrane transport; Metabolism of other amino acids; Digestive system; Biosynthesis of other secondary metabolites; Translation; Amino acid metabolism; Chemical structure transformation maps; Global and overview maps	67675-33-6	HMDB0000159	BioDeepDB	MSI_level1	pos	3.88959e+10	3.95919e+10	3.7335e+10	3.64951e+10	3.97875e+10	3.46182e+10	3.38898e+10	3.43343e+10	3.53373e+10	3.44616e+10	3.38143e+10	3.00515e+10	3.27695e+10	3.1258e+10	3.17796e+10	8.90732e+10	8.39211e+10	8.03423e+10	7.63833e+10	6.76855e+10
M385T384	gibberellin A36	385.16	383.8	362.173	6.362	C20H26O6	[M+Na]+			C11862	Global and overview maps; Metabolism of terpenoids and polyketides	38076-57-2		BioDeepDB	MSI_level1	pos	3.53791e+06	2.69151e+07	8.08616e+06	7.52177e+06	1.09254e+07	7.72251e+06	5.3876e+06	7.49026e+06	5.62888e+06	5.14204e+06	8.94359e+06	5.01304e+06	5.54382e+06	1.2871e+07	6.72326e+06	3.46915e+07	2.31627e+07	2.0881e+07	2.84912e+07	4.56356e+06
M136T180	N-benzylformamide	136.075	180.4	135.068	6.517	C8H9NO	[M+H]+	Benzene and substituted derivatives		C15561		6343-54-0	HMDB0304423	BioDeepDB	MSI_level1	pos	9.77504e+08	1.12121e+09	1.09164e+09	1.22906e+09	1.24788e+09	1.07684e+09	9.25259e+08	1.05737e+09	9.49751e+08	9.08643e+08	1.45177e+09	9.71492e+08	9.65838e+08	1.15605e+09	9.87263e+08	2.23778e+08	1.75833e+08	1.45896e+08	1.38142e+08	2.8453e+08
M462T92	Morphine-3-glucuronide	462.179	91.8	461.169	6.6	C23H27NO9	[M+H]+	Morphinans		C16643	Xenobiotics biodegradation and metabolism; Digestive system	20290-09-9	HMDB0041936	BioDeepDB	MSI_level1	pos	6.32377e+07	7.5659e+07	8.46962e+07	8.88023e+07	9.17506e+07	5.92089e+07	1.82159e+07	6.48029e+07	6.5665e+07	7.33849e+07	6.72065e+07	5.63192e+07	7.24619e+07	7.27928e+07	5.33712e+07	7.15617e+07	2.41101e+07	4.37137e+07	4.54631e+07	5.78182e+07
M583T820	Violaxanthin	583.418	820.3	600.418	6.601	C40H56O4	[M-H2O+H]+	Prenol lipids	Tetraterpenoids	C08614	Global and overview maps; Metabolism of terpenoids and polyketides	126-29-4	HMDB0003101	BioDeepDB	MSI_level1	pos	2.60062e+08	2.54616e+08	1.10455e+08	1.32989e+08	1.23669e+08	1.51889e+08	1.05714e+08	2.29394e+08	1.35996e+08	1.75312e+08	1.01702e+08	1.17691e+08	2.41255e+08	1.92619e+08	7.50957e+07	2.08947e+08	1.73616e+08	1.04196e+08	1.17855e+08	1.28261e+08
M517T211_1	2,2-bis(4-hydroxyphenyl)propanoic acid	517.174	210.9	258.089	6.654	C15H14O4	[2M+H]+			C13633	Xenobiotics biodegradation and metabolism; Global and overview maps	92549-67-2		BioDeepDB	MSI_level1	pos	2.63848e+07	4.57191e+07	4.27529e+07	4.48863e+07	5.02452e+07	5.96016e+07	5.1042e+07	4.68941e+07	4.36759e+07	5.19841e+07	7.82265e+07	3.52503e+07	2.74557e+07	6.25342e+07	5.85292e+07	6.17732e+06	6.39453e+06	4.83841e+06	3.1076e+06	5.30274e+06
M595T489	Flavosativaside	595.162	489.3	594.158	6.787	C27H30O15	[M+H]+			C04024	Biosynthesis of other secondary metabolites	61360-94-9		BioDeepDB	MSI_level1	pos	6.73595e+08	4.80391e+08	6.18165e+08	5.25598e+08	2.31511e+08	6.79701e+08	4.63611e+08	4.97795e+08	5.19094e+08	7.70335e+08	6.71987e+08	7.40702e+08	7.09507e+08	8.27536e+08	7.00503e+08	3.49383e+06	4.49642e+06	6.1035e+06	6.4402e+06	6.51601e+07
M311T638	14alpha-Formylsteroid	311.221	638.2	288.245	6.851	C20H32O	[M+Na]+			C21921				BioDeepDB	MSI_level1	pos	8.05825e+06	8.43866e+06	8.13455e+06	1.97592e+07	8.51338e+06	3.87285e+07	7.31194e+07	3.20216e+07	7.78612e+06	3.35637e+07	3.21781e+07	2.93292e+07	2.03543e+07	7.82811e+06	5.65779e+07	1.21307e+08	1.13278e+07	1.4511e+07	1.38002e+07	1.03051e+07
M463T345	tetrahydrofolate	463.201	345.3	445.171	6.91	C19H23N7O6	[M+NH4]+	Organooxygen compounds	Carbonyl compounds	C00101	Metabolism of cofactors and vitamins; Drug resistance: antineoplastic; Translation; Amino acid metabolism; Energy metabolism; Global and overview maps	135-16-0	HMDB0001846	BioDeepDB	MSI_level1	pos	4.4944e+07	3.40829e+07	1.96787e+07	3.15766e+07	2.3273e+07	5.03899e+07	3.52984e+07	4.22083e+07	4.01589e+07	5.08834e+07	3.91573e+07	4.2305e+07	5.0393e+07	4.68769e+07	4.63942e+07	8.66113e+06	9.2649e+06	1.11689e+07	9.47155e+06	3.12789e+07
M152T744	Chavicol	152.056	743.8	134.073	6.918	C9H10O	[M+NH4]+	Phenols	1-hydroxy-2-unsubstituted benzenoids	C16930	Biosynthesis of other secondary metabolites	501-92-8	HMDB0034107	BioDeepDB	MSI_level1	pos	5.34347e+06	1.30983e+07	1.82635e+07	1.08615e+07	1.34147e+07	1.69205e+07	1.68622e+07	1.53495e+07	4.45486e+06	2.27088e+07	1.37213e+07	2.74944e+07	1.50443e+07	1.39978e+07	4.01357e+06	2.80629e+06	1.67125e+07	2.60451e+07	1.83968e+07	2.26811e+06
M411T436	LysoPA(16_0_0_0)	411.248	436.2	410.243	7.061	C19H39O7P	[M+H]+	Glycerophospholipids	Glycerophosphates	C04036		22002-85-3	HMDB0007853	BioDeepDB	MSI_level1	pos	1.77966e+06	6.97798e+06	6.02236e+06	2.08695e+06	5.79179e+06	1.60164e+07	6.68113e+06	3.92667e+06	7.05198e+06	2.51909e+06	3.06821e+06	4.27714e+06	8.38277e+06	3.04693e+06	3.42566e+06	1.80372e+08	1.96319e+08	2.36282e+08	1.86378e+08	1.96859e+08
M139T988	2-Chlorobenzoic acid	138.995	987.9	155.998	7.069	C7H5ClO2	[M-H2O+H]+	Benzene and substituted derivatives	Benzoic acids and derivatives	C02357	Xenobiotics biodegradation and metabolism; Global and overview maps	26264-09-5	HMDB0245065	BioDeepDB	MSI_level1	pos	9.3787e+07	1.10332e+08	1.19611e+08	1.20289e+08	1.08954e+08	1.0108e+08	1.21758e+08	1.09905e+08	1.3043e+08	1.24056e+08	1.04416e+08	1.1991e+08	1.14148e+08	1.08978e+08	1.32711e+08	5.35242e+07	5.51815e+07	5.13592e+07	6.28576e+07	4.53796e+07
M307T588	11-cis-Retinaldehyde	307.201	587.6	284.214	7.241	C20H28O	[M+Na]+	Prenol lipids	Retinoids	C02110	Metabolism of cofactors and vitamins; Sensory system; Global and overview maps	564-87-4	HMDB0002152	BioDeepDB	MSI_level1	pos	2.37162e+07	1.27644e+07	1.32555e+07	4.27235e+06	1.01063e+07	2.13967e+07	3.09872e+07	1.60351e+07	1.52467e+07	4.91863e+06	4.14588e+06	5.10845e+06	1.08552e+07	4.24341e+06	1.26432e+07	1.46191e+07	1.33558e+07	1.57369e+07	1.48538e+07	1.4661e+07
M458T103	Codeine-6-glucuronide	458.183	103.2	475.184	7.347	C24H29NO9	[M-H2O+H]+	Morphinans		C16577	Xenobiotics biodegradation and metabolism	219533-59-2	HMDB0060464	BioDeepDB	MSI_level1	pos	1.99452e+07	2.10377e+07	2.1426e+07	1.81991e+07	6.79031e+06	2.20044e+07	1.90041e+07	2.15222e+07	1.76637e+07	1.60403e+07	6.68925e+06	3.65922e+06	2.09979e+07	5.53185e+06	5.70806e+06	4.26376e+06	4.37022e+06	6.45861e+06	5.47021e+06	4.48064e+06
M265T674	FA 12_3;O2	265.216	673.6	226.12	7.368	C12H18O4	[M+K]+			C21385		140631-27-2		BioDeepDB	MSI_level1	pos	3.59088e+07	3.62367e+07	5.37397e+07	4.13784e+07	3.88656e+07	5.24374e+07	3.85063e+07	4.84043e+07	3.80933e+07	5.12176e+07	4.37759e+07	4.01863e+07	4.50306e+07	4.18979e+07	4.15645e+07	4.92865e+07	4.54808e+07	5.26891e+07	5.43894e+07	4.31299e+07
M317T303	Codeine	317.182	303.5	299.152	7.444	C18H21NO3	[M+NH4]+	Morphinans		C06174	Biosynthesis of other secondary metabolites; Global and overview maps; Xenobiotics biodegradation and metabolism	76-57-3	HMDB0004995	BioDeepDB	MSI_level1	pos	3.05825e+08	3.18982e+08	2.85743e+08	3.08304e+08	3.10632e+08	3.2404e+08	3.10969e+08	4.52416e+08	3.01882e+08	2.9376e+08	5.3375e+08	3.16825e+08	3.29807e+08	3.17715e+08	3.26274e+08	1.15685e+08	1.18696e+08	1.0929e+08	9.70396e+07	3.85854e+08
M312T151	Taxiphyllin	312.11	150.8	311.101	7.454	C14H17NO7	[M+H]+	Organooxygen compounds	Carbohydrates and carbohydrate conjugates	C01855		21401-21-8	HMDB0030704	BioDeepDB	MSI_level1	pos	3.15801e+07	4.21355e+07	3.72412e+07	4.8409e+07	4.12782e+07	2.90436e+07	2.95796e+07	2.3218e+07	3.17283e+07	3.07989e+07	4.70946e+07	2.27345e+07	2.37385e+07	3.58718e+07	3.43916e+07	3.12655e+07	2.68983e+07	1.50095e+07	1.55658e+07	2.39829e+07
M357T372	Endoxifen	357.211	372.2	373.204	7.546	C25H27NO2	[M-OH+H]+	Stilbenes		C16547	Xenobiotics biodegradation and metabolism; Drug resistance: antineoplastic	110025-28-0	HMDB0060666	BioDeepDB	MSI_level1	pos	4.75678e+08	5.76321e+08	4.46794e+08	4.60599e+08	4.07687e+08	5.17468e+08	5.62535e+08	5.60652e+08	5.45022e+08	5.10218e+08	5.23245e+08	5.80963e+08	5.69707e+08	5.12089e+08	5.88703e+08	2.61698e+08	2.31476e+08	1.81686e+08	1.72265e+08	1.97294e+08
M323T560	FA 18_0;O	323.258	559.6	300.266	7.575	C18H36O3	[M+Na]+			C03042		26633-48-7		BioDeepDB	MSI_level1	pos	6.10192e+07	1.31563e+07	4.08116e+07	5.11485e+07	6.40951e+07	4.29322e+07	5.91433e+07	5.0272e+07	4.97544e+07	5.23218e+07	7.44369e+07	4.34323e+07	6.22714e+07	6.82573e+07	1.58807e+07	5.34545e+06	19364.7	5.78694e+06	117551	411748
M205T201	Diethyl 2-hydroxy-3-methylsuccinate	205.109	200.6	204.1	7.581	C9H16O5	[M+H]+			C04586		93504-92-8		BioDeepDB	MSI_level1	pos	1.56264e+07	1.34501e+07	1.90718e+07	1.71796e+07	2.12039e+07	4.36683e+07	5.8613e+07	8.44932e+07	1.84564e+07	1.64671e+07	2.07095e+07	3.45718e+07	2.20631e+07	2.72972e+07	2.31913e+07	1.49253e+07	1.12954e+07	1.13091e+07	1.08781e+07	9.64085e+06
M116T94_2	L-Proline	116.07	94.1	115.063	7.77	C5H9NO2	[M+H]+	Carboxylic acids and derivatives	Amino acids, peptides, and analogues	C00148	Cancer: overview; Membrane transport; Digestive system; Biosynthesis of other secondary metabolites; Translation; Amino acid metabolism; Global and overview maps	4305-67-3	HMDB0000162	BioDeepDB	MSI_level1	pos	1.44759e+10	1.43847e+10	1.4409e+10	1.41366e+10	1.43486e+10	1.29137e+10	1.32298e+10	1.31171e+10	1.33005e+10	1.33406e+10	1.31371e+10	1.19977e+10	1.30017e+10	1.22037e+10	1.24337e+10	3.84413e+10	3.79577e+10	3.56055e+10	3.46495e+10	3.31109e+10
M308T921	5-Androstenediol	308.261	921.2	290.225	7.807	C19H30O2	[M+NH4]+	Steroids and steroid derivatives	Androstane steroids	C04295	Lipid metabolism; Endocrine system	16895-59-3	HMDB0003818	BioDeepDB	MSI_level1	pos	2.77239e+07	5.02547e+07	7.71068e+07	4.90355e+07	4.13656e+07	3.34717e+07	4.42918e+07	2.53325e+07	4.7113e+07	8.95587e+07	1.22385e+08	4.97663e+07	3.93738e+07	2.24028e+07	3.69722e+07	3.30431e+06	1.54993e+07	1.47663e+07	9.32091e+06	5.62871e+06
M349T819	Gibberellin A53	349.198	819.5	348.194	7.847	C20H28O5	[M+H]+	Prenol lipids	Diterpenoids	C06094	Global and overview maps; Metabolism of terpenoids and polyketides	51576-08-0	HMDB0036895	BioDeepDB	MSI_level1	pos	1.9409e+08	1.55146e+08	1.38408e+08	1.52685e+08	2.43162e+08	1.80812e+08	1.99395e+08	1.50793e+08	2.27812e+08	3.09064e+08	8.69945e+07	1.79338e+08	2.12679e+08	1.60119e+08	1.66984e+08	2.89089e+07	5.98909e+07	1.04458e+08	6.28457e+07	2.69396e+07
M349T638	Gibberellin A14	349.198	637.7	348.194	7.847	C20H28O5	[M+H]+			C11858	Global and overview maps; Metabolism of terpenoids and polyketides	429678-85-3		BioDeepDB	MSI_level1	pos	2.42349e+07	1.74369e+07	1.75029e+07	1.55561e+07	1.44583e+07	1.37493e+07	1.59513e+07	1.53412e+07	1.53918e+07	1.66644e+07	1.79143e+07	1.54068e+07	1.53947e+07	1.6327e+07	1.66738e+07	6.81141e+06	6.10333e+06	7.95643e+06	7.26023e+06	6.04291e+06
M323T669	2-Hydroxystearic acid	323.258	668.9	300.266	7.884	C18H36O3	[M+Na]+	Fatty Acyls	Fatty acids and conjugates	C03045		26531-80-6	HMDB0062549	BioDeepDB	MSI_level1	pos	3.15602e+08	6.95398e+07	8.5552e+07	8.68241e+07	8.71545e+07	7.12412e+07	8.75939e+07	7.5977e+07	6.6351e+07	8.07525e+07	7.06462e+07	8.38571e+07	9.1356e+07	7.31682e+07	8.00975e+07	3.42719e+07	165677	24432.2	256191	133328
M316T256	(S)-Norreticuline	316.152	256	315.147	7.993	C18H21NO4	[M+H]+			C06520	Biosynthesis of other secondary metabolites; Global and overview maps	4781-58-2		BioDeepDB	MSI_level1	pos	1.1234e+08	9.98859e+07	9.71417e+07	1.19616e+08	3.19456e+07	2.30646e+07	7.49573e+07	2.30732e+07	8.3832e+07	3.4287e+07	4.85961e+07	1.0674e+08	5.8375e+07	7.58659e+07	6.1951e+07	4.22674e+07	4.12976e+07	5.49455e+07	4.56985e+07	8.91017e+07
M256T863	Drimendiol	256.261	862.5	238.193	8.11	C15H26O2	[M+NH4]+			C21843		34437-62-2		BioDeepDB	MSI_level1	pos	3.80658e+07	3.70288e+07	1.21434e+08	4.01976e+07	1.21516e+08	4.4604e+07	1.27335e+08	3.32406e+07	1.24819e+07	4.62517e+07	5.12844e+07	3.85082e+07	4.51201e+07	4.60798e+07	4.14765e+07	1.01087e+08	8.36449e+07	1.0155e+08	9.33582e+07	8.80002e+07
M127T263	Maleic acid homopolymer	127.04	263.4	144.042	8.122	C6H8O4	[M-H2O+H]+	Fatty Acyls	Fatty acids and conjugates	C00922	Metabolism of cofactors and vitamins; Global and overview maps	488-21-1	HMDB0036232	BioDeepDB	MSI_level1	pos	1.05429e+08	9.78896e+07	3.61328e+08	1.02151e+08	2.1863e+08	1.90994e+08	9.76566e+07	8.48562e+07	9.08234e+07	1.12603e+08	3.7284e+08	1.02137e+08	1.63334e+08	1.04836e+08	1.53942e+08	1.98521e+09	1.47577e+09	2.33961e+09	2.04041e+09	1.77846e+09
M413T587	2,22-Dideoxy-3-dehydroecdysone	413.302	586.6	430.308	8.238	C27H42O4	[M-H2O+H]+			C16498	Metabolism of terpenoids and polyketides			BioDeepDB	MSI_level1	pos	3.29305e+07	3.15299e+07	3.35963e+07	2.76744e+07	3.27507e+07	2.70834e+07	7.21045e+06	3.24478e+07	2.41226e+07	2.41586e+07	2.53262e+07	4.55591e+07	3.54125e+07	3.76517e+07	3.05462e+07	1.36421e+07	1.22789e+07	8.49591e+06	9.03298e+06	9.46346e+06
M185T977_1	Phosphohydroxypyruvic acid	184.986	977.3	183.977	8.285	C3H5O7P	[M+H]+	Organooxygen compounds	Carbonyl compounds	C03232	Energy metabolism; Amino acid metabolism; Global and overview maps	114887-36-4	HMDB0001024	BioDeepDB	MSI_level1	pos	7.0594e+08	7.28801e+08	8.13319e+08	9.61225e+08	6.55026e+08	6.63482e+08	7.34344e+08	6.91501e+08	6.50611e+08	7.93956e+08	6.72619e+08	7.02537e+08	6.40948e+08	6.04702e+08	6.66245e+08	2.35367e+08	2.34654e+08	2.27738e+08	9.95234e+08	2.2273e+08
M419T202	Echitovenine	419.213	202.3	396.205	8.346	C23H28N2O4	[M+Na]+			C11784	Biosynthesis of other secondary metabolites; Global and overview maps			BioDeepDB	MSI_level1	pos	4.79947e+07	5.60006e+07	4.01653e+07	4.26059e+07	3.90228e+07	4.34857e+07	4.26151e+07	3.88822e+07	4.83348e+07	5.2991e+07	4.38325e+07	4.33597e+07	4.71199e+07	4.83673e+07	4.86029e+07	5.9541e+06	6.39996e+06	5.93787e+06	5.81541e+06	6.40773e+06
M442T917	Soyasapogenol B	442.353	916.6	458.376	8.37	C30H50O3	[M-NH3+H]+	Prenol lipids	Triterpenoids	C08980		6118-01-0	HMDB0034648	BioDeepDB	MSI_level1	pos	3.21495e+07	6.3113e+07	2.13079e+07	1.85245e+07	2.62289e+07	2.52131e+07	7.25111e+07	3.69316e+07	3.90629e+07	2.06744e+07	2.63822e+07	3.58095e+07	8.16704e+07	3.05258e+07	3.25934e+07	1.37699e+07	1.84709e+07	1.15044e+07	1.77179e+07	1.54307e+07
M144T438	3,4-Dihydroxycyclohexanecarboxylic acid	144.08	438	160.074	8.387	C7H12O4	[M-OH+H]+			C04687		32746-99-9		BioDeepDB	MSI_level1	pos	2.01568e+09	1.8601e+09	1.96202e+09	2.03232e+09	2.38419e+09	2.17107e+09	1.99294e+09	1.90878e+09	1.88518e+09	2.19638e+09	2.39351e+09	1.89832e+09	2.7915e+09	2.20107e+09	2.21253e+09	2.85676e+09	2.97143e+09	4.24485e+09	3.2607e+09	2.5274e+09
M248T420	Thiamine	248.111	420.1	265.112	8.413	[C12H17N4OS]+	[M-H2O+H]+	Diazines	Pyrimidines and pyrimidine derivatives	C00378	Metabolism of cofactors and vitamins; Membrane transport; Digestive system; Folding, sorting and degradation; Global and overview maps	70-16-6	HMDB0000235	BioDeepDB	MSI_level1	pos	1.80626e+07	3.74545e+06	1.92495e+07	4.90306e+06	5.05059e+06	1.78805e+07	2.40085e+07	7.07134e+06	1.57827e+07	4.18044e+06	2.46844e+07	5.99943e+06	5.50368e+06	5.53068e+06	2.29829e+07	2.05855e+07	2.18723e+07	3.00403e+07	3.52088e+07	1.94896e+06
M213T246	Glucosaminate	213.106	246	195.074	8.49	C6H13NO6	[M+NH4]+			C03752	Carbohydrate metabolism; Membrane transport; Global and overview maps	3646-68-2		BioDeepDB	MSI_level1	pos	1.30561e+07	1.64766e+07	1.75844e+07	1.09787e+07	1.13101e+07	1.35643e+07	1.16643e+07	1.16902e+07	1.48748e+07	1.42061e+07	9.54352e+06	1.01029e+07	1.27557e+07	1.15301e+07	9.03746e+06	1.2433e+07	8.36915e+06	1.31383e+07	1.27156e+07	9.21064e+06
M228T317	Biotin	228.095	316.8	244.088	8.79	C10H16N2O3S	[M-OH+H]+	Biotin and derivatives		C00120	Metabolism of cofactors and vitamins; Global and overview maps; Membrane transport; Digestive system	58-85-5	HMDB0000030	BioDeepDB	MSI_level1	pos	1.12183e+07	1.09835e+07	1.35024e+07	1.51548e+07	1.31208e+07	1.04892e+07	1.07675e+07	6.41155e+06	1.05854e+07	1.22033e+07	1.38472e+07	8.48731e+06	1.05972e+07	8.52276e+06	8.78253e+06	6.84145e+06	5.64738e+06	6.387e+06	6.36154e+06	2.50337e+07
M403T355	Kreysigine	403.219	354.8	385.189	9.272	C22H27NO5	[M+NH4]+			C16714	Chemical structure transformation maps; Biosynthesis of other secondary metabolites			BioDeepDB	MSI_level1	pos	5.32652e+07	3.84654e+07	3.55516e+07	3.56743e+07	3.58166e+07	6.3504e+07	4.93027e+07	6.13706e+07	4.21275e+07	4.63994e+07	3.89381e+07	4.72417e+07	4.87154e+07	4.92606e+07	4.39096e+07	1.43871e+07	1.42406e+07	1.5464e+07	1.39222e+07	1.18643e+07
M146T410	3-Fluorocatechol	146.06	409.5	128.027	9.459	C6H5FO2	[M+NH4]+			C16472	Xenobiotics biodegradation and metabolism; Global and overview maps	363-52-0		BioDeepDB	MSI_level1	pos	1.5574e+07	6.57455e+07	6.86212e+07	7.44807e+07	8.95108e+07	2.10901e+07	1.46791e+07	8.30457e+07	9.4162e+07	6.25024e+07	8.84379e+07	7.2674e+07	9.56469e+07	6.96024e+07	7.95561e+07	1.29959e+08	1.39658e+08	1.32263e+08	1.33845e+08	1.16647e+08
M359T653	10'-Apo-beta-carotenal	359.27	653.2	376.277	9.497	C27H36O	[M-H2O+H]+	Prenol lipids	Sesterterpenoids	C20695		640-49-3	HMDB0059605	BioDeepDB	MSI_level1	pos	5.50827e+07	5.93143e+07	6.0949e+07	5.17976e+07	3.95347e+07	4.65733e+07	3.22972e+07	4.78005e+07	6.23258e+07	2.88756e+07	4.84709e+07	7.37698e+07	3.43224e+07	1.51747e+07	5.77846e+07	2.26646e+07	1.77161e+07	1.84567e+07	1.55057e+07	1.48538e+07
M106T72	3-Chloroalanine	106.004	71.7	123.009	9.585	C3H6ClNO2	[M-H2O+H]+			C02634		39217-38-4		BioDeepDB	MSI_level1	pos	1.98548e+07	2.19628e+07	1.38223e+07	1.88696e+07	1.83196e+07	2.11255e+07	1.99764e+07	5.3392e+06	2.0988e+07	1.54805e+07	4.59577e+06	4.36013e+06	1.77477e+07	1.76397e+07	1.7978e+07	5.5621e+07	6.506e+07	5.44983e+07	1.33157e+07	5.88438e+07
M374T280	roquefortine D	374.201	279.8	391.201	9.817	C22H25N5O2	[M-H2O+H]+			C22163	Biosynthesis of other secondary metabolites; Global and overview maps			BioDeepDB	MSI_level1	pos	3.68941e+08	4.26964e+08	5.69076e+08	3.1907e+08	3.04377e+08	1.29806e+08	4.30315e+08	4.17363e+08	8.72992e+07	4.06125e+08	3.95251e+08	7.96916e+08	4.98413e+08	4.40259e+08	4.74683e+08	1.54152e+07	1.57778e+07	2.0337e+07	1.82972e+07	3.81361e+07
M411T927	gamma-Tocotrienol	411.322	926.9	410.318	9.821	C28H42O2	[M+H]+			C14155	Metabolism of cofactors and vitamins; Global and overview maps	14101-61-2	HMDB0012958	BioDeepDB	MSI_level1	pos	3.62701e+07	3.97519e+07	3.52014e+07	2.43097e+07	5.60938e+07	4.31086e+07	1.03698e+08	5.47706e+07	3.21876e+07	6.10578e+07	4.5978e+06	3.39515e+07	3.09374e+06	4.56783e+07	6.67689e+07	1.28827e+07	1.22653e+07	1.34332e+07	2.22675e+07	1.62384e+07
M352T529	trans-zeatin riboside	352.165	529.4	351.154	9.831	C15H21N5O5	[M+H]+	Purine nucleosides		C16431	Global and overview maps; Metabolism of terpenoids and polyketides	28542-78-1	HMDB0304506	BioDeepDB	MSI_level1	pos	2.54936e+07	2.67848e+07	2.76842e+07	2.84817e+07	2.72063e+07	2.15348e+07	2.35585e+07	2.46778e+07	2.70983e+07	7.49806e+06	3.59207e+07	2.98607e+07	2.62135e+07	2.38412e+07	8.59588e+06	5.784e+06	6.88407e+06	6.74603e+06	1.15524e+07	1.3135e+07
M166T381	(S)-3-Amino-3-phenylpropanoic acid	166.085	381	165.079	9.941	C9H11NO2	[M+H]+			C20488		40856-44-8		BioDeepDB	MSI_level1	pos	2.18477e+08	4.56342e+07	2.06369e+08	1.98016e+08	1.98357e+08	2.05461e+08	2.11723e+08	1.98627e+08	2.02331e+08	3.61764e+07	1.89278e+08	1.62729e+08	4.26729e+07	3.87143e+07	2.03367e+08	5.17025e+07	5.16423e+07	4.66667e+07	5.15768e+07	3.30946e+07
M417T498	Calcitriol	417.331	498.5	416.329	10.073	C27H44O3	[M+H]+	Steroids and steroid derivatives	Vitamin D and derivatives	C01673	Excretory system; Digestive system; Endocrine system; Lipid metabolism; Infectious disease: bacterial; Global and overview maps	1000873-74-4	HMDB0001903	BioDeepDB	MSI_level1	pos	6.19339e+06	6.81577e+06	5.91131e+06	5.76901e+06	7.5609e+06	1.97628e+06	7.70939e+06	1.53504e+06	8.09151e+06	5.98602e+06	7.9524e+06	7.78823e+06	5.82545e+06	8.32685e+06	8.29615e+06	2.59485e+06	2.34076e+06	2.01195e+06	2.22359e+06	1.98369e+06
M201T77	1-Hydroxypyrene	201.072	76.6	218.073	10.084	C16H10O	[M-H2O+H]+	Pyrenes		C14519	Xenobiotics biodegradation and metabolism; Global and overview maps	63021-84-1	HMDB0013139	BioDeepDB	MSI_level1	pos	2.0643e+07	1.81585e+07	1.75841e+07	1.57138e+07	1.52936e+07	1.38035e+07	1.40149e+07	1.35087e+07	1.71587e+07	1.32824e+07	1.32253e+07	1.55264e+07	1.28543e+07	3.83717e+06	1.51594e+07	9.36196e+06	9.96066e+06	8.48826e+06	7.80541e+06	8.98518e+06
M399T562	Sarsasapogenin	399.322	561.9	416.329	10.114	C27H44O3	[M-H2O+H]+	Prenol lipids	Triterpenoids	C03963		126-19-2	HMDB0030024	BioDeepDB	MSI_level1	pos	4.78895e+07	3.33922e+07	5.9229e+07	5.00325e+07	4.66866e+07	4.86716e+07	5.79474e+07	7.18041e+07	5.55007e+07	4.81403e+07	5.92679e+07	7.00626e+07	3.47026e+07	3.74851e+07	3.54541e+07	2.39323e+07	2.20866e+07	1.75179e+07	1.92062e+07	2.08378e+07
M260T157	4-Hydroxycinnamoylagmatine	260.161	157.5	276.159	10.203	C14H20N4O2	[M-OH+H]+	Cinnamic acids and derivatives	Hydroxycinnamic acids and derivatives	C04498	Amino acid metabolism; Global and overview maps	7295-86-5	HMDB0033460	BioDeepDB	MSI_level1	pos	7.16725e+08	7.651e+08	6.00373e+08	7.48266e+08	6.8556e+08	5.812e+08	5.64621e+08	6.21743e+08	6.8665e+08	6.48587e+08	7.12243e+08	6.50238e+08	6.16464e+08	5.59667e+08	6.38127e+08	3.11493e+07	2.80033e+07	2.32756e+07	2.07066e+07	5.7502e+07
M474T378	Demethylisoalangiside	474.171	378	491.179	10.226	C24H29NO10	[M-H2O+H]+			C11814	Biosynthesis of other secondary metabolites	169531-70-8		BioDeepDB	MSI_level1	pos	6.6387e+07	5.17752e+07	6.66536e+07	6.50532e+07	7.32714e+07	5.85863e+07	7.32108e+07	5.56474e+07	5.02286e+07	7.06311e+07	7.66441e+07	5.95142e+07	7.12836e+07	7.51634e+07	7.54582e+07	3.66754e+07	2.69568e+07	3.25989e+07	3.92121e+07	2.49516e+07
M396T927	Fucosterol	396.347	927.5	412.37	10.403	C29H48O	[M-NH3+H]+			C08821	Lipid metabolism; Global and overview maps	17605-67-3	HMDB0002374	BioDeepDB	MSI_level1	pos	1.82737e+07	1.89682e+07	2.60891e+07	2.96124e+07	2.09555e+07	1.49936e+07	2.91105e+07	7.41747e+06	2.88902e+07	2.4564e+07	3.45043e+06	2.4002e+07	2.05726e+07	5.19275e+06	4.93873e+06	4.08661e+06	5.4821e+06	5.71122e+06	3.45918e+06	4.44546e+06
M166T141	5-Pyridoxolactone	166.052	141.3	165.043	10.433	C8H7NO3	[M+H]+	Pyridines and derivatives	Pyridinecarboxylic acids and derivatives	C06052	Metabolism of cofactors and vitamins	4543-56-0	HMDB0004291	BioDeepDB	MSI_level1	pos	3.95225e+07	3.94216e+07	4.37317e+07	3.94265e+07	4.76382e+07	3.98948e+07	4.18168e+07	4.06538e+07	3.34738e+07	3.47022e+07	3.28273e+07	3.11579e+07	3.86003e+07	8.01934e+07	4.85379e+07	8.25036e+07	1.1783e+08	1.0469e+08	4.45795e+08	1.00456e+08
M336T486	5'-Methylthioadenosine	336.191	486.2	297.09	10.686	C11H15N5O3S	[M+K]+	5'-deoxyribonucleosides	5'-deoxy-5'-thionucleosides	C00170	Chemical structure transformation maps; Amino acid metabolism; Global and overview maps; Metabolism of terpenoids and polyketides	2457-80-9	HMDB0001173	BioDeepDB	MSI_level1	pos	2.94118e+08	2.60178e+08	2.63726e+08	2.62148e+08	2.74457e+08	2.56658e+08	2.73618e+08	2.65705e+08	2.67549e+08	3.10655e+08	2.67337e+08	2.69659e+08	3.24354e+08	2.95351e+08	3.00536e+08	8.38659e+07	8.57403e+07	1.14587e+08	1.01365e+08	7.28324e+07
M600T868	2-Hexaprenyl-3-methyl-6-methoxy-1,4 benzoquinone	599.527	867.6	560.423	10.719	C38H56O3	[M+K]+	Prenol lipids	Quinone and hydroquinone lipids	C05804	Metabolism of cofactors and vitamins; Global and overview maps		HMDB0006819	BioDeepDB	MSI_level1	pos	2.35291e+07	8.81359e+06	1.11044e+07	8.92175e+06	7.29733e+06	6.33006e+06	9.20522e+06	1.34516e+07	8.26351e+06	6.32488e+06	1.26865e+07	5.94778e+06	1.45323e+07	5.46058e+06	8.05041e+06	2.30996e+06	1.68607e+06	2.26532e+06	5.42847e+06	2.15462e+07
M180T376	7-hydroxylysine	180.136	376.2	162.1	10.754	C6H14N2O3	[M+NH4]+			C01028	Biosynthesis of other secondary metabolites; Global and overview maps			BioDeepDB	MSI_level1	pos	9.83031e+06	2.48721e+06	6.78588e+06	7.34323e+06	1.79988e+06	2.5397e+06	3.253e+06	1.23067e+07	1.23831e+07	7.36547e+06	3.24352e+06	1.38764e+07	8.13751e+06	7.07911e+06	2.13788e+06	4.48474e+06	2.24358e+07	3.2502e+07	1.98156e+07	1.08628e+07
M375T330	Deacetylcolchicine	375.187	330.1	357.158	10.768	C20H23NO5	[M+NH4]+			C16712	Chemical structure transformation maps; Biosynthesis of other secondary metabolites; Global and overview maps	3476-50-4		BioDeepDB	MSI_level1	pos	9.39309e+07	2.24282e+07	7.04317e+07	6.09832e+07	8.726e+07	1.46571e+08	2.42322e+07	7.35304e+07	8.39975e+07	9.65805e+07	8.46842e+07	2.41425e+07	1.6099e+08	8.6733e+07	9.50649e+07	3.92214e+07	3.99856e+07	3.38602e+07	3.47385e+07	2.83243e+07
M519T950	alpha-Carotene	519.441	950.4	536.438	10.802	C40H56	[M-H2O+H]+	Prenol lipids	Tetraterpenoids	C05433	Chemical structure transformation maps; Global and overview maps; Metabolism of terpenoids and polyketides	7488-99-5	HMDB0003993	BioDeepDB	MSI_level1	pos	2.19028e+08	1.21814e+08	9.71124e+07	2.82351e+08	2.32417e+08	9.12238e+07	2.75358e+08	2.79437e+08	5.86072e+07	1.21162e+08	9.93851e+07	1.96028e+08	6.37831e+07	1.35767e+08	1.70666e+08	1.23106e+06	6.20574e+06	4.76424e+06	1.48834e+07	1.4932e+07
M377T691	10-Apo-beta-carotenal	377.28	691.5	376.277	10.806	C27H36O	[M+H]+			C20692	Global and overview maps; Metabolism of terpenoids and polyketides		HMDB0036887	BioDeepDB	MSI_level1	pos	3.45925e+07	5.49729e+07	6.54943e+07	6.45551e+07	4.56019e+07	5.3704e+07	4.22787e+07	6.03274e+07	5.45159e+07	2.94501e+07	6.14147e+07	3.15998e+07	4.83047e+07	1.12331e+07	1.6283e+07	3.96872e+07	2.23975e+07	1.94647e+07	1.8215e+07	1.56305e+07
M353T731	20-Hydroxy-leukotriene B4	353.228	731.1	352.225	10.867	C20H32O5	[M+H]+	Fatty Acyls	Eicosanoids	C04853	Lipid metabolism	79516-82-8	HMDB0001509	BioDeepDB	MSI_level1	pos	2.24368e+07	1.0169e+08	2.94051e+07	5.38972e+07	2.25545e+07	1.42871e+08	1.2122e+08	1.11559e+08	9.96604e+07	1.12956e+07	1.27081e+08	2.51424e+07	2.36549e+07	1.03552e+08	2.5346e+07	1.01107e+08	9.74488e+07	8.71731e+07	1.01956e+08	7.46668e+07
M242T71	3,5-Dichloro-2-methylmuconolactone	242.001	71.4	223.964	10.996	C7H6Cl2O4	[M+NH4]+			C18308	Xenobiotics biodegradation and metabolism; Global and overview maps			BioDeepDB	MSI_level1	pos	1.70918e+09	1.73454e+09	1.48349e+09	1.45727e+09	1.4269e+09	1.59196e+09	1.78428e+09	1.57919e+09	1.18843e+09	1.64706e+09	1.88321e+09	1.35948e+09	1.55204e+09	1.37936e+09	1.45594e+09	1.29083e+09	1.13601e+09	1.03996e+09	1.04015e+09	4.00999e+09
M404T798	ST 27_0;O3	404.337	797.9	420.36	11.014	C27H48O3	[M-NH3+H]+			C05454	Lipid metabolism; Global and overview maps	61088-54-8		BioDeepDB	MSI_level1	pos	2.36267e+07	2.71149e+07	2.66191e+07	2.93415e+07	2.12502e+07	4.67903e+07	3.8935e+07	3.65444e+07	2.56132e+07	2.45385e+07	1.80155e+07	2.25682e+07	3.082e+07	2.30391e+07	2.36444e+07	2.44415e+06	1.40149e+06	3.60987e+06	2.22787e+06	891675
M383T688	7-Dehydrodesmosterol	383.327	687.8	382.324	11.021	C27H42O	[M+H]+	Steroids and steroid derivatives	Cholestane steroids	C05107	Lipid metabolism; Global and overview maps	1715-86-2	HMDB0003896	BioDeepDB	MSI_level1	pos	9.36158e+08	1.42738e+09	1.33239e+09	1.18846e+09	9.21878e+08	1.1837e+09	8.7525e+08	1.36954e+09	1.4021e+09	7.72755e+08	1.23849e+09	1.2267e+09	1.11235e+09	8.68684e+08	8.50018e+08	5.59657e+08	3.86308e+08	1.79675e+08	4.58723e+08	3.19084e+08
M119T100	Methylmalonic acid	119.035	99.6	118.027	11.056	C4H6O4	[M+H]+	Carboxylic acids and derivatives	Dicarboxylic acids and derivatives	C02170	Carbohydrate metabolism; Amino acid metabolism; Global and overview maps; Nucleotide metabolism	1215348-94-9	HMDB0000202	BioDeepDB	MSI_level1	pos	3.38961e+07	4.72323e+07	5.48416e+07	4.74996e+07	6.14803e+07	4.34115e+07	3.39735e+07	3.94611e+07	4.15931e+07	2.91938e+07	7.3063e+07	5.0376e+07	4.43618e+07	5.04132e+07	4.3815e+07	7.08236e+07	2.14329e+08	4.79114e+07	4.33189e+07	6.71758e+07
M310T734	Octanoylcarnitine	310.202	734.3	287.21	11.064	C15H29NO4	[M+Na]+	Fatty Acyls	Fatty acid esters	C02838		25243-95-2		BioDeepDB	MSI_level1	pos	3.13113e+06	5.23362e+06	1.11445e+07	4.40277e+06	1.06941e+07	1.70513e+06	1.75971e+06	1.68608e+06	3.03573e+06	3.53629e+06	1.20312e+07	3.54881e+06	2.25763e+06	5.7125e+06	3.62494e+06	4.76803e+06	5.08091e+06	2.6634e+06	4.83762e+06	3.59978e+06
M472T528_2	tetrahydrogeranylgeranyl diphosphate	472.253	527.9	454.225	11.097	C20H40O7P2	[M+NH4]+			C17440				BioDeepDB	MSI_level1	pos	2.77972e+07	4.80895e+07	3.54203e+07	3.82641e+07	3.26471e+07	2.9218e+07	4.73981e+07	4.691e+07	4.26135e+07	3.74123e+07	4.34228e+07	4.94514e+07	5.44707e+07	4.40005e+07	5.72291e+07	527780	7.68011e+06	539054	295070	496741
M585T971_2	Antheraxanthin A	585.437	971	584.423	11.105	C40H56O3	[M+H]+	Prenol lipids	Tetraterpenoids	C08579	Global and overview maps; Metabolism of terpenoids and polyketides	25494-44-4	HMDB0035831	BioDeepDB	MSI_level1	pos	1.32488e+08	1.32783e+08	2.68341e+07	2.53642e+07	1.21943e+08	1.04212e+08	7.23396e+07	5.39752e+07	2.70597e+07	5.05214e+06	1.62769e+07	7.8195e+07	3.7451e+07	3.23513e+07	7.1005e+07	3.71807e+08	4.9325e+07	2.0842e+07	2.45394e+07	3.29941e+07
M344T283	TETRAHYDROPAPAVERINE	344.182	282.8	343.178	11.114	C20H25NO4	[M+H]+			C21631	Biosynthesis of other secondary metabolites; Global and overview maps	4747-98-2		BioDeepDB	MSI_level1	pos	6.25302e+07	6.31598e+07	6.27348e+07	6.1542e+07	6.50903e+07	7.00135e+07	7.81836e+07	7.31507e+07	7.15681e+07	7.09095e+07	7.8905e+07	7.98905e+07	8.33845e+07	7.79327e+07	8.13997e+07	2.28509e+06	1.34048e+06	1.87749e+06	1.8618e+06	6.75076e+06
M338T380	Argemonine	338.171	380.1	355.178	11.12	C21H25NO4	[M-H2O+H]+			C20770		16584-62-6		BioDeepDB	MSI_level1	pos	5.74062e+07	6.23786e+07	5.85166e+07	5.52584e+07	5.84494e+07	5.65475e+07	6.30813e+07	5.79217e+07	5.61353e+07	4.90123e+07	5.87219e+07	5.88728e+07	6.00614e+07	6.20008e+07	5.72256e+07	2.52608e+07	2.50638e+07	2.39058e+07	2.47529e+07	1.95827e+07
M579T519	Pelargonidin 3,5-di-O-glucoside	579.177	518.5	595.166	11.181	[C27H31O15]+	[M-OH+H]+	Flavonoids	Flavonoid glycosides	C08725	Biosynthesis of other secondary metabolites	177334-58-6	HMDB0302904	BioDeepDB	MSI_level1	pos	1.16772e+07	9.63654e+06	4.33968e+06	3.66236e+06	1.64076e+07	1.18145e+07	1.51009e+07	3.82124e+06	3.91747e+06	1.30043e+07	7.00298e+06	1.47082e+07	7.23391e+06	1.67295e+07	4.66534e+06	1.10294e+06	1.11208e+06	1.71402e+06	2.04306e+06	3.87778e+06
M138T149_1	2-Pyrocatechuic acid	138.03	148.9	154.027	11.186	C7H6O4	[M-OH+H]+	Benzene and substituted derivatives	Benzoic acids and derivatives	C00196	Chemical structure transformation maps; Xenobiotics biodegradation and metabolism; Global and overview maps; Metabolism of terpenoids and polyketides	27138-57-4	HMDB0000397	BioDeepDB	MSI_level1	pos	1.86363e+07	2.16546e+07	1.95498e+07	1.89763e+07	2.09998e+07	2.25271e+07	2.58096e+07	2.50579e+07	2.10655e+07	3.12835e+07	2.58934e+07	2.52898e+07	3.14621e+07	2.68102e+07	2.49799e+07	4.43581e+07	4.50966e+07	4.75026e+07	4.30828e+07	3.50014e+07
M485T410	Racemomycin A	485.241	410.4	502.25	11.252	C19H34N8O8	[M-H2O+H]+			C19785		3808-42-2		BioDeepDB	MSI_level1	pos	4.16048e+07	4.77302e+07	4.61277e+07	5.42784e+07	7.76845e+06	1.6269e+07	1.14913e+07	5.05938e+07	4.45803e+07	2.89863e+07	4.37162e+07	6.47296e+07	4.83885e+07	4.41658e+07	6.46569e+07	2.78367e+07	2.49213e+07	1.0756e+07	1.8916e+07	2.13404e+07
M600T947	Thiothece-474	600.471	947.1	582.444	11.295	C41H58O2	[M+NH4]+			C16279	Metabolism of terpenoids and polyketides	38647-31-3		BioDeepDB	MSI_level1	pos	3.34048e+07	2.58106e+07	7.67155e+07	4.45743e+07	9.53931e+07	4.74659e+07	6.57435e+07	1.12555e+08	6.31304e+07	6.37294e+07	8.23507e+07	1.4238e+08	1.22886e+08	1.40938e+08	2.68809e+07	1.59425e+06	1.8596e+06	495316	9.47675e+06	2.2952e+06
M433T498_1	Vitexin	433.108	497.9	432.106	11.356	C21H20O10	[M+H]+			C01460	Biosynthesis of other secondary metabolites	3681-93-4	HMDB0301980	BioDeepDB	MSI_level1	pos	2.48875e+08	1.14307e+09	1.54109e+09	1.32246e+09	1.02347e+09	3.4084e+08	1.37106e+09	1.05003e+09	1.1762e+09	1.84837e+08	1.55041e+09	1.45504e+09	1.32977e+08	1.52706e+09	4.61371e+08	3.16157e+08	6.87168e+07	3.66774e+08	5.51619e+08	4.01478e+08
M413T512	Vindoline	413.239	511.7	456.226	11.547	C25H32N2O6	[M-CO2+H]+			C01626	Chemical structure transformation maps; Biosynthesis of other secondary metabolites; Global and overview maps	57794-53-3		BioDeepDB	MSI_level1	pos	5.93412e+06	3.37225e+06	4.09231e+06	2.93688e+06	4.3258e+06	4.96532e+06	5.25502e+06	4.1657e+06	5.52191e+06	4.52635e+06	6.24407e+06	4.47699e+06	6.61181e+06	6.99157e+06	7.21359e+06	5.44447e+06	5.8944e+06	6.70007e+06	6.43571e+06	7.23558e+06
M150T201	D-methionine	150.057	200.6	149.051	11.645	C5H11NO2S	[M+H]+			C00855	Membrane transport	348-67-4		BioDeepDB	MSI_level1	pos	8.64429e+07	6.7034e+07	5.41235e+07	1.67533e+08	7.22415e+07	3.86129e+07	3.51782e+07	3.88666e+07	4.71075e+07	3.80648e+07	2.48265e+07	4.09219e+07	4.02801e+07	3.64673e+07	4.69315e+07	5.65441e+07	9.95833e+06	5.56712e+07	3.71552e+07	3.88956e+07
M389T280	1,2,3,10-Tetramethoxy-7-(methylamino)-6,7-dihydro-5H-benzo[a]heptalen-9-one	389.202	280.2	371.173	11.792	C21H25NO5	[M+NH4]+	Tropones		C11250	Chemical structure transformation maps; Biosynthesis of other secondary metabolites; Global and overview maps	477-30-5	HMDB0250401	BioDeepDB	MSI_level1	pos	5.10443e+07	5.11069e+07	5.07382e+07	1.68453e+07	5.51562e+07	5.49242e+07	6.29587e+07	5.49022e+07	5.37537e+07	5.78067e+07	6.2941e+07	6.18531e+07	7.08043e+07	6.42267e+07	6.61477e+07	2.16605e+08	1.96065e+08	1.40168e+08	9.8844e+07	3.68097e+07
M551T852	Zeaxanthin	551.42	851.7	568.428	11.822	C40H56O2	[M-H2O+H]+	Prenol lipids	Tetraterpenoids	C06098	Chemical structure transformation maps; Biosynthesis of other secondary metabolites; Global and overview maps; Metabolism of terpenoids and polyketides	144-68-3	HMDB0002789	BioDeepDB	MSI_level1	pos	6.69546e+08	2.7769e+08	8.01481e+08	1.53445e+09	2.79786e+09	2.87627e+08	1.02351e+09	1.40899e+09	1.09187e+09	2.10716e+09	4.4718e+08	3.64337e+09	1.23548e+08	2.75778e+08	7.41011e+08	8.40492e+06	3.10821e+09	2.16518e+08	1.96127e+08	2.47341e+09
M401T623	ST 27_1;O3	401.337	622.8	418.345	11.93	C27H46O3	[M-H2O+H]+			C06341	Lipid metabolism	4725-24-0	HMDB0006281	BioDeepDB	MSI_level1	pos	4.55473e+07	6.28323e+07	5.79413e+07	5.29934e+07	4.22723e+07	7.65211e+07	5.77549e+07	7.85151e+07	6.48819e+07	4.7127e+07	6.63172e+07	6.69109e+07	6.15692e+07	5.2237e+07	5.26389e+07	2.03037e+07	1.90678e+07	2.07526e+07	2.19737e+07	2.04212e+07
M224T987	4-methyl-5-(2-phosphonooxyethyl)thiazole	224.011	986.8	223.007	12.015	C6H10NO4PS	[M+H]+	Azoles	Thiazoles	C04327	Metabolism of cofactors and vitamins; Global and overview maps	3269-79-2	HMDB0304185	BioDeepDB	MSI_level1	pos	6.06525e+06	8.86692e+06	8.70718e+06	8.1434e+06	7.68608e+06	1.36314e+07	1.7162e+07	7.12393e+06	8.27017e+06	9.11996e+06	7.52934e+06	1.23268e+07	1.13654e+07	6.72006e+06	7.43399e+06	6.83335e+07	7.35578e+07	7.16511e+07	6.29716e+07	6.27256e+07
M316T299	Nororientaline	316.151	299.3	315.147	12.105	C18H21NO4	[M+H]+			C05317				BioDeepDB	MSI_level1	pos	6.42733e+07	8.29763e+07	6.53678e+07	7.24736e+07	7.44119e+07	7.99554e+07	8.00876e+07	8.81702e+07	7.97255e+07	7.47719e+07	9.14302e+07	8.56069e+07	8.56326e+07	8.36942e+07	8.45902e+07	1.13222e+08	1.14334e+08	1.54425e+08	9.00077e+07	1.48015e+08
M400T328	(3R)-3-hydroxy-16-methoxy-1,2-didehydro-2,3-dihydrotabersonine	400.218	328.2	382.189	12.176	C22H26N2O4	[M+NH4]+			C21678	Biosynthesis of other secondary metabolites; Global and overview maps			BioDeepDB	MSI_level1	pos	1.41073e+07	5.80011e+07	6.70965e+07	5.20115e+07	9.37919e+07	8.26931e+07	7.51798e+07	8.09157e+07	6.41559e+07	5.87783e+07	6.74458e+07	5.99467e+07	6.5486e+07	5.8252e+07	5.62567e+07	2.27973e+07	2.09876e+07	2.02639e+07	2.19672e+07	8.3204e+07
M146T451_1	4-Fluorocatechol	146.059	450.7	128.027	12.198	C6H5FO2	[M+NH4]+			C16473	Xenobiotics biodegradation and metabolism; Global and overview maps	367-32-8		BioDeepDB	MSI_level1	pos	1.92998e+08	1.74104e+08	1.8645e+08	5.63481e+07	7.19478e+07	1.81027e+08	2.88028e+08	2.56712e+08	1.47428e+08	1.54545e+08	8.48464e+07	2.40947e+08	2.0772e+08	1.97129e+08	1.74753e+08	1.89949e+08	1.75289e+08	3.47146e+08	3.32393e+08	7.93108e+07
M166T124	(S)-3,5-DHPG	166.052	123.8	183.053	12.244	C8H9NO4	[M-H2O+H]+			C12026	Global and overview maps; Metabolism of terpenoids and polyketides	146255-66-5		BioDeepDB	MSI_level1	pos	1.08281e+08	1.02752e+08	1.01892e+08	1.05787e+08	1.00267e+08	9.14512e+07	8.70091e+07	9.25196e+07	9.96038e+07	8.25815e+07	8.26942e+07	8.58985e+07	8.4023e+07	1.98406e+07	7.64452e+07	1.5789e+08	7.60487e+07	1.06842e+08	1.82902e+07	2.87976e+08
M352T406	Horhammericine	352.15	406.2	368.174	12.284	C21H24N2O4	[M-NH3+H]+			C11677	Biosynthesis of other secondary metabolites; Global and overview maps			BioDeepDB	MSI_level1	pos	8.78032e+07	6.48031e+07	7.60684e+07	7.76184e+07	2.47889e+07	7.33452e+07	8.32072e+07	6.35738e+07	1.16669e+08	8.16903e+07	6.71972e+07	7.22803e+07	8.53883e+07	8.32234e+07	8.24071e+07	2.4495e+07	2.12306e+07	4.02284e+07	4.01981e+07	1.67703e+07
M368T973	7-Dehydrocholesterol	368.315	972.9	384.339	12.285	C27H44O	[M-NH3+H]+	Steroids and steroid derivatives	Cholestane steroids	C01164	Lipid metabolism; Global and overview maps; Metabolism of terpenoids and polyketides	434-16-2	HMDB0000032	BioDeepDB	MSI_level1	pos	2.76832e+07	2.26048e+07	3.94823e+07	1.93884e+07	2.54873e+07	6.17769e+07	4.39296e+07	4.76197e+07	1.93815e+07	1.69709e+07	2.41351e+07	2.41363e+07	2.38694e+07	2.4889e+07	2.18792e+07	8.67178e+06	1.35296e+07	5.8458e+06	6.85289e+06	5.21322e+06
M397T644	ST 27_3;O3	397.305	644	414.313	12.307	C27H42O3	[M-H2O+H]+			C21077	Aging	949004-12-0		BioDeepDB	MSI_level1	pos	7.94155e+07	1.1474e+08	9.10871e+07	1.40776e+08	7.82159e+07	9.19959e+07	5.96938e+07	8.01248e+07	9.67867e+07	6.21236e+07	8.86355e+07	1.02652e+08	8.18426e+07	7.92564e+07	7.94468e+07	3.73877e+07	2.87207e+07	1.78257e+07	2.42745e+07	2.29225e+07
M401T706	7a,12a-Dihydroxy-5a-cholestan-3-one	401.336	705.5	418.345	12.428	C27H46O3	[M-H2O+H]+	Steroids and steroid derivatives	Cholestane steroids	C05453	Lipid metabolism; Global and overview maps	547-97-7	HMDB0006886	BioDeepDB	MSI_level1	pos	1.9976e+07	2.86519e+07	3.10122e+07	2.83775e+07	2.41978e+07	2.68348e+07	3.39171e+07	5.03316e+07	3.37453e+07	1.75941e+07	3.26686e+07	2.82681e+07	2.50515e+07	5.1539e+06	2.87064e+07	1.25205e+07	7.70883e+06	4.43184e+06	9.01089e+06	6.10606e+06
M351T326	Perakine	351.175	325.8	350.163	12.499	C21H22N2O3	[M+H]+			C19932		4382-56-3		BioDeepDB	MSI_level1	pos	1.76651e+07	8.11091e+06	1.74689e+07	1.10902e+07	2.30837e+07	1.35189e+07	1.28629e+07	1.60226e+07	1.70884e+07	9.23423e+06	2.4973e+07	8.56009e+06	1.11773e+07	1.88068e+07	1.90126e+07	2.65548e+07	8.87266e+06	5.43407e+06	3.19757e+07	3.3389e+07
M378T514	aurachin B epoxide	378.238	513.9	395.246	12.538	C25H33NO3	[M-H2O+H]+			C21874	Biosynthesis of other secondary metabolites; Global and overview maps			BioDeepDB	MSI_level1	pos	3.78309e+07	3.84921e+07	3.48341e+07	2.8327e+07	2.79785e+07	3.2514e+07	3.45932e+07	3.61866e+07	3.5702e+07	3.35807e+07	3.45556e+07	3.49311e+07	3.93351e+07	3.35431e+07	3.76283e+07	1.24579e+07	1.17347e+07	1.03048e+07	1.12574e+07	8.96303e+06
M170T33	3-Phosphoglyceric acid	169.976	33.3	185.993	12.545	C3H7O7P	[M-NH3+H]+	Organooxygen compounds	Carbohydrates and carbohydrate conjugates	C00597		820-11-1	HMDB0000807	BioDeepDB	MSI_level1	pos	4.25935e+07	5.7191e+07	4.91136e+07	4.87315e+07	5.10657e+07	6.01818e+07	5.55316e+07	7.31103e+07	5.92449e+07	6.87384e+07	1.16711e+08	9.11618e+07	9.57075e+07	9.61789e+07	9.36117e+07	3.3525e+07	4.61228e+07	5.29072e+07	4.52143e+07	1.75687e+08
M357T520	(ent-6alpha,7alpha)-6,7-Dihydroxy-16-kauren-19-oic acid	357.208	520.3	334.214	12.546	C20H30O4	[M+Na]+	Prenol lipids	Diterpenoids	C11876	Global and overview maps; Metabolism of terpenoids and polyketides	26109-32-0	HMDB0036763	BioDeepDB	MSI_level1	pos	9.23728e+06	9.25181e+06	7.95853e+06	8.49344e+06	1.08228e+07	9.26938e+06	8.24649e+06	9.64282e+06	7.56833e+06	7.55048e+06	1.1736e+07	9.43233e+06	1.07646e+07	1.14017e+07	1.07729e+07	3.63801e+06	2.82969e+06	2.06407e+06	3.23924e+06	3.23114e+06
M368T956	Zymosterol intermediate 2	368.315	956.5	384.339	12.557	C27H44O	[M-NH3+H]+	Steroids and steroid derivatives	Cholestane steroids	C05437	Lipid metabolism; Global and overview maps	128-33-6	HMDB0006271	BioDeepDB	MSI_level1	pos	1.12166e+07	1.08799e+07	1.40388e+07	9.24761e+06	1.06112e+07	1.57432e+07	1.28268e+07	1.30582e+07	1.12321e+07	1.02246e+07	1.34322e+07	1.19453e+07	1.16891e+07	1.11236e+07	8.395e+06	5.75901e+06	9.81496e+06	5.71939e+06	6.87901e+06	5.854e+06
M355T964	5-Amino-6-(5-phosphoribosylamino)uracil	355.069	964.3	354.058	12.563	C9H15N4O9P	[M+H]+			C01268	Metabolism of cofactors and vitamins; Global and overview maps			BioDeepDB	MSI_level1	pos	6.65149e+06	1.95154e+07	5.66046e+07	5.54691e+07	1.54605e+07	2.35774e+07	3.5666e+07	6.00163e+07	3.7718e+07	2.47231e+07	2.83367e+07	1.5656e+07	1.72314e+07	4.04325e+07	4.8916e+06	2.17219e+07	3.31035e+07	2.29059e+07	2.41139e+07	2.04886e+07
M183T180	5,10-dihydrophenazine	183.084	180.4	182.084	12.621	C12H10N2	[M+H]+			C21475	Biosynthesis of other secondary metabolites; Global and overview maps	613-32-1		BioDeepDB	MSI_level1	pos	3.10283e+08	3.49184e+08	3.46599e+08	3.71379e+08	3.94101e+08	3.20931e+08	2.68672e+08	3.03327e+08	2.81012e+08	2.62039e+08	3.56605e+08	2.54562e+08	2.53677e+08	3.07051e+08	2.69534e+08	7.68974e+07	5.95629e+07	4.38172e+07	4.39813e+07	9.76113e+07
M276T416	6-Phosphonoglucono-D-lactone	276.123	416.1	258.014	12.647	C6H11O9P	[M+NH4]+	Organooxygen compounds	Carbohydrates and carbohydrate conjugates	C01236	Carbohydrate metabolism; Global and overview maps	2641-81-8	HMDB0001127	BioDeepDB	MSI_level1	pos	4.7261e+07	3.99467e+07	4.02364e+07	4.76643e+07	6.28305e+07	3.21212e+07	3.76818e+07	3.45021e+07	3.84779e+07	4.9995e+07	5.30184e+07	3.84924e+07	4.72218e+07	4.94354e+07	4.85749e+07	5.0028e+07	1.25496e+07	5.75725e+07	1.38058e+07	5.34604e+07
M350T499	Fumigaclavine C	350.207	499.4	366.231	12.688	C23H30N2O2	[M-NH3+H]+			C20438	Biosynthesis of other secondary metabolites; Global and overview maps	62867-47-4		BioDeepDB	MSI_level1	pos	2.43967e+07	2.60444e+07	5.28383e+07	2.14767e+07	5.03417e+07	4.35244e+07	2.74941e+07	5.03951e+07	2.1892e+07	4.98035e+07	2.38933e+07	4.30254e+07	2.53468e+07	2.4712e+07	5.4956e+07	1.00364e+07	9.89484e+06	1.11823e+07	1.31095e+07	9.31877e+06
M302T386	Boldione	302.207	386	284.178	12.726	C19H24O2	[M+NH4]+	Steroids and steroid derivatives	Androstane steroids	C20144	Xenobiotics biodegradation and metabolism; Global and overview maps	897-06-3	HMDB0003422	BioDeepDB	MSI_level1	pos	2.98135e+08	3.01366e+08	2.70002e+08	2.50109e+08	2.81905e+08	2.13602e+08	2.41093e+08	2.28192e+08	2.6323e+08	2.8875e+08	2.71491e+08	2.28808e+08	2.45608e+08	2.60762e+08	2.55394e+08	1.07188e+08	9.97747e+07	4.36593e+08	1.17555e+08	3.96886e+08
M317T146	(S)-N-Methylcoclaurine	317.182	146.3	299.152	12.803	C18H21NO3	[M+NH4]+	Isoquinolines and derivatives	Benzylisoquinolines	C05176	Chemical structure transformation maps; Biosynthesis of other secondary metabolites; Global and overview maps	3423-07-2	HMDB0060319	BioDeepDB	MSI_level1	pos	3.88314e+07	6.51453e+07	3.72387e+07	5.8217e+07	6.351e+07	6.10481e+07	3.9759e+07	3.96046e+07	3.51976e+07	6.41702e+07	5.66067e+07	6.01346e+07	6.90926e+07	6.55262e+07	4.52002e+07	7.87529e+07	8.23023e+07	9.82756e+07	8.84692e+07	1.0083e+08
M318T331	9alpha-Hydroxyandrosta-1,4-diene-3,17-dione	318.202	331.3	300.173	13.076	C19H24O3	[M+NH4]+			C14909	Xenobiotics biodegradation and metabolism; Global and overview maps	82182-55-6		BioDeepDB	MSI_level1	pos	5.25164e+08	6.14122e+08	4.7371e+08	3.50999e+08	3.67842e+08	5.07983e+08	5.23486e+08	7.20955e+08	7.20549e+08	7.06147e+08	4.7874e+08	6.95663e+08	4.21799e+08	3.64251e+08	5.09382e+08	2.55587e+08	2.6308e+08	2.37728e+08	2.3157e+08	2.22606e+08
M317T270	D-4'-Phosphopantothenate	317.182	270.2	299.077	13.119	C9H18NO8P	[M+NH4]+	Carboxylic acids and derivatives	Amino acids, peptides, and analogues	C03492	Metabolism of cofactors and vitamins; Metabolism of other amino acids; Global and overview maps	5875-50-3	HMDB0001016	BioDeepDB	MSI_level1	pos	3.12623e+08	2.17876e+08	2.64115e+08	2.69433e+08	2.34669e+08	2.51618e+08	3.01803e+08	2.80523e+08	2.3692e+08	2.44413e+08	2.66642e+08	3.03183e+08	3.40029e+08	2.71271e+08	3.31611e+08	4.08868e+07	3.58377e+07	3.89273e+07	3.52266e+07	5.4721e+07
M385T652	delta-Tocopherol	385.341	651.8	402.35	13.165	C27H46O2	[M-H2O+H]+	Prenol lipids	Quinone and hydroquinone lipids	C14151	Metabolism of cofactors and vitamins; Global and overview maps	119-13-1	HMDB0002902	BioDeepDB	MSI_level1	pos	1.98866e+08	3.18364e+08	2.89029e+08	2.77013e+08	2.05144e+08	2.1891e+08	2.78718e+08	3.49093e+08	4.10754e+07	2.12331e+08	3.67789e+08	4.52372e+07	4.60377e+07	2.51772e+08	2.52762e+08	1.24869e+08	1.01533e+08	3.93025e+07	8.90692e+07	8.36332e+07
M173T180_1	Isopiperitenone	173.091	180	150.104	13.173	C10H14O	[M+Na]+			C02289		529-01-1		BioDeepDB	MSI_level1	pos	1.90659e+07	1.59096e+07	1.61275e+07	1.7841e+07	1.91941e+07	1.6643e+07	1.44342e+07	1.76557e+07	1.8034e+07	1.77405e+07	1.87665e+07	1.49134e+07	1.53778e+07	1.76732e+07	1.82343e+07	1.09519e+07	2.96196e+07	2.89732e+07	2.9149e+07	3.25607e+07
M167T72	1-deoxy-L-glycero-tetrulose 4-phosphate	167.013	72.1	184.014	13.258	C4H9O6P	[M-H2O+H]+	Organic phosphoric acids and derivatives	Phosphate esters	C15556	Metabolism of cofactors and vitamins; Global and overview maps	114155-98-5	HMDB0304013	BioDeepDB	MSI_level1	pos	1.81712e+08	1.85655e+08	1.84622e+08	1.8227e+08	1.75266e+08	1.50233e+08	1.5794e+08	1.6373e+08	1.65903e+08	1.79633e+08	1.44286e+08	1.36057e+08	9.74186e+07	1.46516e+08	1.48166e+08	1.02337e+08	1.09016e+08	1.2454e+08	1.28527e+08	7.64508e+07
M362T227	Fumitremorgin C	362.191	227.4	379.19	13.271	C22H25N3O3	[M-H2O+H]+	Indoles and derivatives	Pyridoindoles	C20604	Biosynthesis of other secondary metabolites; Global and overview maps	118974-02-0	HMDB0038642	BioDeepDB	MSI_level1	pos	2.54826e+07	1.4255e+07	1.74972e+07	2.08639e+07	9.47107e+06	9.83347e+06	1.74591e+07	1.87407e+07	9.44919e+06	2.33364e+07	1.01716e+07	7.16275e+06	3.77735e+06	1.6541e+07	2.64628e+06	181326	108609	101403	106600	911113
M359T469	Cannabidiolate	359.217	468.9	358.214	13.291	C22H30O4	[M+H]+			C10784	Biosynthesis of other secondary metabolites; Global and overview maps	1244-58-2		BioDeepDB	MSI_level1	pos	1.30159e+08	1.12673e+08	6.93818e+07	6.2106e+07	7.19073e+07	7.56068e+07	7.64651e+07	7.50296e+07	9.01001e+07	8.5142e+07	7.40507e+07	6.41967e+07	6.0131e+07	6.95075e+07	7.77521e+07	4.09244e+08	4.05173e+08	4.05861e+08	4.18598e+08	3.46118e+08
M389T360	Floramultine	389.202	360.2	371.173	13.333	C21H25NO5	[M+NH4]+			C16713	Chemical structure transformation maps; Biosynthesis of other secondary metabolites			BioDeepDB	MSI_level1	pos	4.65297e+07	3.5815e+07	5.29454e+07	3.54274e+07	4.5607e+07	4.34302e+07	6.17927e+07	5.45294e+07	4.52505e+07	5.04033e+07	3.79479e+07	1.26375e+07	5.35049e+07	4.7772e+07	4.31511e+07	1.32974e+07	1.44868e+07	1.21776e+07	1.60012e+07	1.51852e+07
M447T426	alpha-Crocetin glucosyl ester	447.244	426.5	490.22	13.376	C26H34O9	[M-CO2+H]+	Prenol lipids	Diterpenoids	C19867	Biosynthesis of other secondary metabolites; Global and overview maps	58050-17-2	HMDB0039120	BioDeepDB	MSI_level1	pos	2.07467e+07	2.17324e+07	1.83312e+07	1.94334e+07	1.77941e+07	1.94357e+07	2.14578e+07	2.02873e+07	1.80623e+07	2.35811e+07	1.78727e+07	1.61528e+07	2.59108e+07	2.04793e+07	2.29735e+07	9.61571e+06	8.57326e+06	1.02518e+07	8.83404e+06	6.89076e+06
M334T149	Senecionine N-oxide	334.16	149	351.168	13.438	C18H25NO6	[M-H2O+H]+			C15612	Biosynthesis of other secondary metabolites	13268-67-2		BioDeepDB	MSI_level1	pos	4.78578e+07	4.83174e+07	1.16617e+07	4.02854e+07	1.22974e+07	6.5171e+07	1.44626e+07	1.45615e+07	5.62137e+07	5.57697e+07	4.654e+07	1.24608e+07	6.46075e+07	4.66115e+07	1.34485e+07	8.47181e+07	8.60782e+07	6.87458e+07	7.19758e+07	7.70497e+07
M295T405	6,7,12,13-Tetrahydro-5H-indolo[2,3-a]pyrrolo[3,4-c]carbazol-5-one	295.114	405.3	311.106	13.577	C20H13N3O	[M-OH+H]+	Indoles and derivatives	Carbazoles	C21126	Biosynthesis of other secondary metabolites; Global and overview maps	85753-43-1	HMDB0260295	BioDeepDB	MSI_level1	pos	1.18153e+07	9.23772e+06	1.00587e+07	1.34214e+07	1.39425e+07	1.15439e+07	1.1235e+07	1.0137e+07	9.87525e+06	1.14152e+07	1.45249e+07	1.14836e+07	1.14825e+07	1.28702e+07	1.28889e+07	2.1e+08	2.07477e+08	2.21008e+08	2.08986e+08	1.96478e+08
M419T351	(9S,10S)-10-hydroxy-9-(phosphonooxy)octadecanoate	419.211	350.9	396.228	13.594	C18H37O7P	[M+Na]+	Fatty Acyls	Fatty acids and conjugates	C15989			HMDB0059632	BioDeepDB	MSI_level1	pos	9.55715e+07	8.44056e+07	8.446e+07	8.18507e+07	7.97571e+07	9.46492e+07	2.77792e+07	1.0141e+08	9.60539e+07	1.05035e+08	8.72164e+07	1.07051e+08	1.195e+08	9.40282e+07	1.05916e+08	2.96672e+07	2.95936e+07	3.21671e+07	3.24923e+07	9.54654e+07
M245T556	2,2-Bis(4-hydroxyphenyl)-1-propanol	245.189	556	244.11	13.623	C15H16O3	[M+H]+			C13631	Xenobiotics biodegradation and metabolism; Global and overview maps	142648-65-5		BioDeepDB	MSI_level1	pos	1.7183e+06	7.22569e+06	1.54834e+06	6.73084e+06	6.7189e+06	8.57517e+06	7.9086e+06	6.73207e+06	8.00143e+06	8.57721e+06	8.12915e+06	7.39611e+06	8.43496e+06	7.30392e+06	8.13508e+06	3.21531e+06	2.82463e+06	3.173e+06	2.60991e+06	2.23858e+06
M308T99	Phaseollidin	308.145	98.6	324.136	13.668	C20H20O4	[M-OH+H]+	Isoflavonoids	Furanoisoflavonoids	C05230		37831-70-2	HMDB0033669	BioDeepDB	MSI_level1	pos	1.86941e+07	1.88803e+07	1.45048e+07	1.65765e+07	1.67357e+07	1.58769e+07	1.45119e+07	1.96783e+07	2.01636e+07	1.53845e+07	1.7542e+07	1.47029e+07	1.96252e+07	1.22003e+07	1.59493e+07	1.69806e+07	1.81189e+07	2.00121e+07	1.69719e+07	3.46948e+07
M373T406	Roquefortine	373.171	406	389.185	13.685	C22H23N5O2	[M-NH3+H]+	Indoles and derivatives	Pyrroloindoles	C22165	Biosynthesis of other secondary metabolites; Global and overview maps	58735-64-1	HMDB0030381	BioDeepDB	MSI_level1	pos	1.45608e+07	1.43856e+07	1.48686e+07	1.50276e+07	1.24078e+07	1.63681e+07	1.96684e+07	1.34675e+07	1.56626e+07	1.49321e+07	1.53769e+07	1.45326e+07	1.64763e+07	1.76696e+07	1.8679e+07	1.50964e+07	1.14624e+07	2.08937e+07	1.30481e+07	1.29636e+07
M289T250	(R)-Higenamine	289.151	249.9	271.121	13.704	C16H17NO3	[M+NH4]+	Isoquinolines and derivatives	Benzylisoquinolines	C06160	Chemical structure transformation maps; Biosynthesis of other secondary metabolites; Global and overview maps	22672-77-1	HMDB0033103	BioDeepDB	MSI_level1	pos	7.24157e+07	6.74373e+07	6.10045e+07	7.21754e+07	6.75035e+07	7.26599e+07	6.24605e+07	5.55093e+07	6.50717e+07	7.13636e+07	6.51874e+07	6.1752e+07	7.13569e+07	6.7981e+07	7.11833e+07	4.54211e+06	5.2201e+06	4.96361e+06	5.09758e+06	1.96839e+06
M318T377	ST 19_4;O3	318.202	377	300.173	13.704	C19H24O3	[M+NH4]+			C05299	Lipid metabolism	362-08-3	HMDB0000010	BioDeepDB	MSI_level1	pos	1.5039e+08	1.35528e+08	1.29062e+08	1.13678e+08	1.27316e+08	1.01531e+08	1.32264e+08	1.28811e+08	1.28782e+08	1.46962e+08	1.1781e+08	1.20791e+08	1.41296e+08	1.32024e+08	6.05028e+07	8.29593e+07	7.81998e+07	9.23466e+07	1.02303e+08	5.16502e+07
M319T148	CYCLOPIAZONIC ACID	319.14	147.6	336.147	13.776	C20H20N2O3	[M-H2O+H]+			C03032		18172-33-3		BioDeepDB	MSI_level1	pos	1.11336e+08	8.57069e+07	8.92193e+07	8.76787e+07	1.15909e+08	7.07503e+07	7.88664e+07	6.67473e+07	8.54987e+07	1.09527e+08	9.27534e+07	7.86469e+07	9.14717e+07	9.99962e+07	8.99949e+07	8.20706e+07	8.7337e+07	9.64892e+07	9.24245e+07	3.41217e+08
M296T752	9Z-Octadecenedioic acid	296.231	752.3	312.23	13.785	C18H32O4	[M-OH+H]+			C19618	Lipid metabolism	20701-68-2		BioDeepDB	MSI_level1	pos	5.94411e+07	7.71387e+07	8.74651e+07	6.08013e+07	7.05496e+07	7.05402e+07	5.48617e+07	5.96307e+07	5.20617e+07	9.81214e+07	8.88172e+07	7.99024e+07	6.25579e+07	7.21121e+07	5.32199e+07	2.0387e+07	2.60218e+07	2.74899e+07	2.74506e+07	1.78233e+07
M304T344	ST 18_4;O3	304.186	344.1	286.157	13.845	C18H22O3	[M+NH4]+			C05298	Lipid metabolism	362-06-1		BioDeepDB	MSI_level1	pos	2.32213e+08	4.9494e+08	1.66516e+08	4.06796e+08	4.29001e+08	1.76583e+08	1.77637e+08	1.67052e+08	4.62063e+08	1.95598e+08	1.76734e+08	1.78636e+08	1.90529e+08	1.53961e+08	1.60577e+08	6.51733e+07	6.55059e+07	7.17785e+07	6.07472e+07	2.6709e+08
M388T258_1	Cypridina luciferin	388.219	258.4	405.228	13.932	C22H27N7O	[M-H2O+H]+			C02825		876351-00-7		BioDeepDB	MSI_level1	pos	4.3963e+08	4.73681e+08	6.98742e+08	5.80968e+08	5.77861e+08	6.82308e+08	7.84855e+08	8.14721e+08	5.71695e+08	7.22045e+08	9.52723e+08	7.27685e+08	3.39676e+08	7.48922e+08	9.73386e+08	6.31423e+07	5.68726e+07	4.44827e+07	4.93825e+07	6.35547e+07
M145T38	L-Rhamno-1,4-lactone	145.048	37.8	162.053	14.012	C6H10O5	[M-H2O+H]+			C02991	Carbohydrate metabolism; Global and overview maps			BioDeepDB	MSI_level1	pos	1.56603e+08	1.55762e+08	1.45814e+08	1.36786e+08	1.5695e+08	7.19861e+08	1.25733e+08	1.2189e+08	4.48862e+08	1.15731e+08	2.51385e+08	4.35684e+08	1.03108e+08	2.1835e+08	1.03997e+08	4.93174e+06	3.24694e+07	4.62847e+07	6.6242e+07	5.04242e+07
M346T394_2	9,11alpha-Epoxypregn-4-ene-3,20-dione	346.233	393.8	328.204	14.034	C21H28O3	[M+NH4]+			C04379				BioDeepDB	MSI_level1	pos	2.08425e+08	2.16157e+08	1.83627e+08	1.6966e+08	4.63453e+07	1.95444e+08	2.30803e+08	2.13581e+08	2.03356e+08	1.90358e+08	1.82354e+08	1.99987e+08	1.93607e+08	1.90605e+08	2.04782e+08	1.08587e+08	9.81458e+07	9.27449e+07	8.84767e+07	3.03925e+08
M353T484	1,2-dihydrovomilenine	353.181	484.5	352.179	14.043	C21H24N2O3	[M+H]+			C11808	Biosynthesis of other secondary metabolites; Global and overview maps			BioDeepDB	MSI_level1	pos	1.36959e+07	2.31657e+07	1.58428e+07	1.97598e+07	1.3523e+07	2.14437e+07	2.16579e+07	2.25507e+07	2.19168e+07	1.73719e+07	2.02109e+07	2.63566e+07	2.22808e+07	1.74072e+07	6.07839e+06	1.18828e+07	1.29274e+07	8.78039e+06	8.01604e+06	9.33382e+06
M449T797	omega-Hydroxyphylloquinone	449.348	797.1	466.345	14.27	C31H46O3	[M-H2O+H]+			C20806				BioDeepDB	MSI_level1	pos	1.42636e+07	4.08577e+06	4.00619e+06	1.2375e+07	1.06365e+07	1.77699e+07	1.36704e+07	9.72238e+06	3.58114e+06	1.42341e+07	1.05138e+07	1.90204e+07	1.99651e+07	2.18656e+07	1.8915e+07	1.56427e+06	311584	1.68619e+06	2.57867e+06	877869
M147T71	Methyloxaloacetate	147.031	71.1	146.022	14.29	C5H6O5	[M+H]+			C06030	Carbohydrate metabolism			BioDeepDB	MSI_level1	pos	1.97298e+07	2.57691e+07	2.62613e+07	2.60517e+07	1.631e+07	2.32064e+07	2.69492e+07	2.72647e+07	2.55684e+07	2.38378e+07	1.53639e+07	2.44961e+07	2.28586e+07	1.29971e+07	2.18082e+07	1.22884e+08	1.14845e+08	1.09433e+08	1.22006e+08	1.18174e+08
M299T418	(S)-Nororientaline	299.123	417.9	315.147	14.302	C18H21NO4	[M-NH3+H]+			C06518	Biosynthesis of other secondary metabolites			BioDeepDB	MSI_level1	pos	4.17898e+07	4.1282e+07	2.62887e+07	2.54565e+07	2.6116e+07	3.49032e+07	3.61415e+07	3.06715e+07	3.87147e+07	4.21149e+07	2.44973e+07	3.33031e+07	3.95159e+07	3.36625e+07	3.7507e+07	1.21711e+07	1.18605e+07	1.49667e+07	1.40301e+07	4.23143e+07
M568T884	caloxanthin	568.412	883.9	584.423	14.338	C40H56O3	[M-NH3+H]+			C16282	Metabolism of terpenoids and polyketides			BioDeepDB	MSI_level1	pos	1.1599e+09	7.59792e+08	7.61555e+08	8.37896e+08	8.76686e+08	7.87756e+08	1.00042e+09	2.06039e+09	3.72352e+09	1.02248e+09	1.1926e+09	1.03868e+09	1.01117e+08	1.02093e+09	9.02217e+08	9.86893e+07	4.54825e+09	1.36563e+08	1.22614e+09	3.2181e+08
M409T241	ABA-GE cpd	409.18	241.2	426.189	14.381	C21H30O9	[M-H2O+H]+			C15970	Global and overview maps; Metabolism of terpenoids and polyketides	21414-42-6		BioDeepDB	MSI_level1	pos	4.42406e+06	1.20594e+07	2.14429e+07	2.19152e+07	1.20441e+07	3.60407e+06	2.84303e+06	2.69524e+06	1.14196e+07	3.42751e+06	8.51463e+06	1.86547e+07	1.24577e+07	1.46143e+07	1.85703e+07	2.49256e+06	2.2076e+06	398397	455450	3.69887e+06
M111T693	Barbituric acid	111.02	693.1	128.022	14.387	C4H4N2O3	[M-H2O+H]+	Diazines	Pyrimidines and pyrimidine derivatives	C00813	Global and overview maps; Nucleotide metabolism	67-52-7	HMDB0041833	BioDeepDB	MSI_level1	pos	1.59724e+08	3.19763e+08	2.29159e+08	2.3393e+08	2.34659e+08	4.21954e+07	2.03995e+08	4.85886e+07	4.92732e+07	2.41886e+08	2.29307e+08	4.42668e+07	4.90344e+07	1.67647e+08	1.62151e+08	3.75732e+07	3.55271e+07	1.21339e+08	3.24331e+07	2.59817e+07
M373T799	2,5-diamino-6-(5-phospho-D-ribitylamino)pyrimidin-4(3H)-one	373.128	798.7	355.089	14.416	C9H18N5O8P	[M+NH4]+	Organooxygen compounds	Carbohydrates and carbohydrate conjugates	C18910	Metabolism of cofactors and vitamins; Global and overview maps		HMDB0304043	BioDeepDB	MSI_level1	pos	1.06427e+08	1.00419e+08	7.7779e+07	3.55149e+07	4.0993e+07	5.9955e+07	3.2521e+07	4.00103e+07	3.49878e+06	3.17401e+07	3.04408e+06	2.93816e+06	2.72897e+07	2.04863e+07	3.92128e+07	7.20888e+06	7.7935e+06	7.29177e+06	2.62216e+06	4.73334e+06
M336T501	Lobelanine	336.191	500.6	335.189	14.561	C22H25NO2	[M+H]+			C10157	Chemical structure transformation maps; Biosynthesis of other secondary metabolites; Global and overview maps	324078-50-4		BioDeepDB	MSI_level1	pos	2.83206e+08	2.50793e+08	2.25305e+08	2.24216e+08	2.28013e+08	2.4027e+08	2.40073e+08	2.41477e+08	2.55214e+08	2.79777e+08	2.13346e+08	2.32425e+08	2.8069e+08	2.42646e+08	2.72307e+08	9.61314e+07	9.00011e+07	1.0875e+08	9.29796e+07	7.58045e+07
M167T334	FAMP	167.09	333.6	166.085	14.563	C7H10N4O	[M+H]+			C19872	Metabolism of cofactors and vitamins; Global and overview maps; Membrane transport	1886-34-6		BioDeepDB	MSI_level1	pos	3.83467e+09	3.92073e+09	3.66363e+09	3.60925e+09	3.89023e+09	3.37432e+09	3.30909e+09	3.32659e+09	3.47265e+09	3.37064e+09	3.36283e+09	2.90672e+09	3.23933e+09	3.05578e+09	3.13017e+09	2.06279e+09	2.05461e+09	1.88362e+09	1.819e+09	6.66282e+09
M564T922	Taurolithocholic acid 3-sulfate	564.258	922.5	563.259	14.57	C26H45NO8S2	[M+H]+	Steroids and steroid derivatives	Bile acids, alcohols and derivatives	C03642	Digestive system	15324-65-9	HMDB0002580	BioDeepDB	MSI_level1	pos	2.69399e+07	3.44429e+07	9.51881e+06	8.90804e+06	1.04389e+07	1.11737e+07	1.50391e+07	2.97906e+07	6.20951e+07	1.79005e+08	2.54341e+07	5.13896e+06	2.87832e+07	2.49263e+07	2.48025e+07	281215	2.12469e+07	2.21235e+07	2.14446e+07	1.60392e+07
M433T390	2-Methoxyestrone 3-glucuronide	433.228	390.4	476.205	14.615	C25H32O9	[M-CO2+H]+	Steroids and steroid derivatives	Steroidal glycosides	C11132	Lipid metabolism	25577-70-2	HMDB0004482	BioDeepDB	MSI_level1	pos	7.24859e+07	6.58775e+07	6.01817e+07	5.90147e+07	5.97022e+07	6.73823e+07	7.62706e+07	7.27452e+07	6.78601e+07	7.525e+07	5.5966e+07	6.7846e+07	7.94793e+07	6.40227e+07	8.38355e+07	4.0576e+07	3.88701e+07	3.71711e+07	3.54202e+07	2.61387e+07
M381T778	4-alpha-Methyl-5-alpha-cholest-7-en-3-one	381.31	777.6	398.355	14.619	C28H46O	[M-H2O+H]+	Steroids and steroid derivatives	Cholestane steroids	C04453		2789-43-7	HMDB0011606	BioDeepDB	MSI_level1	pos	3.74139e+07	4.76239e+07	8.56932e+06	5.50404e+07	6.18991e+06	9.25029e+06	7.63526e+06	5.83766e+07	5.88318e+07	1.8469e+07	4.65609e+07	4.11256e+07	3.96958e+07	2.48433e+07	1.08821e+07	2.47649e+07	1.254e+07	4.67882e+07	1.61395e+07	7.56628e+06
M333T351	(S)-3-Hydroxy-N-methylcoclaurine	333.176	350.9	315.147	14.635	C18H21NO4	[M+NH4]+	Isoquinolines and derivatives	Benzylisoquinolines	C05202	Chemical structure transformation maps; Biosynthesis of other secondary metabolites; Global and overview maps	1936-17-0	HMDB0006921	BioDeepDB	MSI_level1	pos	1.2907e+08	1.62062e+08	1.4737e+08	1.42078e+08	1.58351e+08	1.3367e+08	1.51791e+08	1.38303e+08	1.48123e+08	1.57128e+08	1.60882e+08	5.14128e+07	1.66371e+08	1.59183e+08	2.13431e+07	5.11448e+07	5.13911e+07	1.97201e+08	4.68571e+07	1.90677e+08
M326T324	Nandinine	326.134	323.6	325.131	14.65	C19H19NO4	[M+H]+			C21370		572-76-9		BioDeepDB	MSI_level1	pos	2.72486e+07	3.97488e+07	2.33783e+07	2.23551e+07	6.63259e+06	1.93956e+07	2.18497e+07	2.036e+07	2.58689e+07	3.73487e+07	3.71801e+07	2.29852e+07	2.48836e+07	2.61623e+07	2.64572e+07	1.05556e+07	1.17559e+07	1.24404e+07	1.22069e+07	1.11769e+07
M413T494	4-Hydroxy-2-methyl-3-oxo-4-farnesyl-3,4-dihydroquinoline-1-oxide	413.274	493.7	395.246	14.654	C25H33NO3	[M+NH4]+			C21141	Biosynthesis of other secondary metabolites; Global and overview maps			BioDeepDB	MSI_level1	pos	3.72467e+07	4.70267e+07	3.21029e+07	4.52955e+07	3.56488e+07	3.45415e+07	4.09465e+07	3.70667e+07	3.52556e+07	3.4257e+07	3.83183e+07	4.00937e+07	6.31255e+07	5.4843e+07	4.43131e+07	1.90291e+07	1.86957e+07	2.16609e+07	1.94127e+07	1.58784e+07
M279T357	Pantetheine	279.133	357.3	278.13	14.68	C11H22N2O4S	[M+H]+	Carboxylic acids and derivatives	Amino acids, peptides, and analogues	C00831	Metabolism of cofactors and vitamins; Biosynthesis of other secondary metabolites; Global and overview maps	496-65-1	HMDB0003426	BioDeepDB	MSI_level1	pos	2.28448e+09	2.15885e+09	2.29883e+09	2.31797e+09	2.4951e+09	2.15874e+09	2.31952e+09	2.15478e+09	2.30654e+09	2.27045e+09	2.61318e+09	2.02534e+09	2.29445e+09	2.33457e+09	2.13525e+09	8.53461e+08	8.19531e+08	7.93993e+08	7.96478e+08	3.24777e+09
M156T62	Glycerophosphoric acid	155.992	62	172.014	14.756	C3H9O6P	[M-NH3+H]+	Glycerophospholipids	Glycerophosphates	C03189		28917-82-0	HMDB0252849	BioDeepDB	MSI_level1	pos	2.4997e+06	1.42678e+06	3.20902e+06	8.59293e+06	4.05092e+06	8.56559e+06	5.76586e+06	9.81723e+06	9.61958e+06	7.56164e+06	1.21589e+07	1.20228e+07	2.78496e+07	2.80004e+07	1.4806e+07	8.38549e+06	9.23935e+06	2.41688e+06	4.09924e+06	3.96916e+06
M351T161	polyneuridine aldehyde	351.175	161.4	350.163	14.777	C21H22N2O3	[M+H]+			C11632	Biosynthesis of other secondary metabolites; Global and overview maps			BioDeepDB	MSI_level1	pos	2.26208e+07	2.85552e+07	2.38517e+07	3.22012e+07	3.2677e+07	2.26232e+07	1.48727e+07	1.41505e+07	6.35002e+06	1.75058e+07	3.84689e+07	2.09977e+07	2.44528e+07	2.72162e+07	2.13442e+07	1.94533e+07	1.829e+07	6.82132e+06	7.01699e+06	7.03357e+07
M332T332	2,3-Didehydrogibberellin A9	332.181	331.8	314.152	14.831	C19H22O4	[M+NH4]+			C11866	Global and overview maps; Metabolism of terpenoids and polyketides	2531-21-7		BioDeepDB	MSI_level1	pos	8.27584e+07	8.72473e+07	7.36058e+07	7.31768e+07	8.35564e+07	8.0404e+07	6.86269e+07	1.46679e+08	7.1204e+07	7.93812e+07	8.16392e+07	6.64517e+07	7.45574e+07	7.36583e+07	8.31101e+07	2.99851e+07	2.84956e+07	3.151e+07	3.30573e+07	2.47855e+07
M333T101	Norreticuline	333.176	100.7	315.147	14.935	C18H21NO4	[M+NH4]+			C06516	Biosynthesis of other secondary metabolites	57231-34-2		BioDeepDB	MSI_level1	pos	1.121e+08	1.29859e+08	1.21624e+08	1.54885e+08	6.3045e+07	1.39396e+08	1.31075e+08	1.25283e+08	7.13305e+07	1.19947e+08	1.28039e+08	1.24618e+08	1.23231e+08	1.15712e+08	1.25832e+08	5.83583e+07	5.74694e+07	5.08072e+07	5.40641e+07	2.10189e+08
M237T394	Zeatin	237.123	394.2	219.112	15.004	C10H13N5O	[M+NH4]+	Imidazopyrimidines	Purines and purine derivatives	C00371	Chemical structure transformation maps; Signal transduction; Global and overview maps; Metabolism of terpenoids and polyketides	131140-27-7	HMDB0012204	BioDeepDB	MSI_level1	pos	7.09796e+08	6.68167e+08	6.32267e+08	6.22905e+08	6.36392e+08	5.81562e+08	5.96276e+08	5.64097e+08	5.73507e+08	5.31428e+08	5.50188e+08	4.91262e+08	5.25865e+08	5.3287e+08	5.26322e+08	1.32575e+09	1.25824e+09	1.20501e+09	1.14292e+09	1.02398e+09
M233T593	3-(5-methylthio)pentylmalate	233.081	592.6	250.087	15.021	C10H18O5S	[M-H2O+H]+			C17223	Biosynthesis of other secondary metabolites; Global and overview maps			BioDeepDB	MSI_level1	pos	8.86611e+06	3.22287e+07	3.62132e+07	3.05595e+07	3.80329e+07	3.02974e+07	9.20415e+06	2.64244e+07	3.06092e+07	3.79762e+07	9.60797e+06	3.85374e+07	4.01717e+07	3.90168e+07	3.56132e+07	4.36361e+07	1.7113e+07	1.85007e+07	2.18117e+07	2.00614e+07
M185T375_2	(4S)-7-Hydroxy-4-isopropenyl-7-methyloxepan-2-one	185.12	374.7	184.11	15.044	C10H16O3	[M+H]+			C19084	Metabolism of terpenoids and polyketides			BioDeepDB	MSI_level1	pos	9.63258e+06	9.82702e+06	7.85219e+06	9.82814e+06	9.65471e+06	1.20259e+07	8.53402e+06	9.738e+06	1.04236e+07	1.01338e+07	1.92688e+06	2.33857e+06	7.92931e+06	7.99162e+06	9.38007e+06	4.70718e+06	3.5911e+06	5.13815e+06	6.3461e+06	3.37365e+06
M347T154	(R)-Reticuline	347.191	153.7	329.163	15.05	C19H23NO4	[M+NH4]+			C05178	Chemical structure transformation maps; Biosynthesis of other secondary metabolites; Global and overview maps	3968-19-2		BioDeepDB	MSI_level1	pos	5.23018e+07	5.77832e+07	5.34791e+07	5.49186e+07	1.16536e+08	6.16862e+07	1.05087e+08	1.16525e+08	6.54898e+07	5.78684e+07	1.75947e+07	1.11742e+08	1.24013e+08	6.07377e+07	6.82629e+07	4.84727e+07	4.56183e+07	4.21945e+07	4.08729e+07	1.62284e+08
M155T61	Glutaric acid	155.07	60.9	132.042	15.084	C5H8O4	[M+Na]+	Carboxylic acids and derivatives	Dicarboxylic acids and derivatives	C00489	Lipid metabolism; Amino acid metabolism; Global and overview maps	110-94-1	HMDB0000661	BioDeepDB	MSI_level1	pos	9.18158e+06	3.13045e+06	8.66686e+06	1.01229e+07	2.73622e+06	6.02131e+06	5.42236e+06	7.78915e+06	3.50151e+06	5.26736e+06	2.87754e+06	2.76397e+06	7.65673e+06	7.52061e+06	3.12732e+06	2.58341e+07	4.69283e+07	4.4637e+07	2.3303e+07	2.2189e+07
M294T321	(-)-Thebaine	294.144	321	311.152	15.118	C19H21NO3	[M-H2O+H]+	Morphinans		C06173	Chemical structure transformation maps; Chronology: Nervous system agents; Biosynthesis of other secondary metabolites; Global and overview maps	115-37-7	HMDB0029378	BioDeepDB	MSI_level1	pos	7.18953e+08	8.33764e+08	7.09898e+08	7.01994e+08	6.89052e+08	7.17813e+08	7.95116e+08	8.19677e+08	8.08312e+08	6.98977e+06	1.06131e+07	7.90557e+08	7.84498e+08	6.62263e+08	8.45107e+08	7.48719e+06	5.24473e+06	5.89632e+06	2.34341e+08	2.544e+08
M371T556	alpha-Hydroxytamoxifen	371.23	556	387.22	15.21	C26H29NO2	[M-OH+H]+	Stilbenes		C16544	Xenobiotics biodegradation and metabolism	97151-02-5	HMDB0060585	BioDeepDB	MSI_level1	pos	4.03133e+07	4.35073e+07	5.10878e+07	4.82304e+07	5.84271e+07	3.63954e+07	4.19669e+07	4.29614e+07	4.30643e+07	5.59579e+07	6.64407e+07	4.52986e+07	4.61027e+07	5.44135e+07	5.21039e+07	1.93746e+07	1.91664e+07	1.10151e+07	1.85743e+07	1.71673e+07
M246T330	Bisphenol A	246.145	329.6	228.115	15.231	C15H16O2	[M+NH4]+	Benzene and substituted derivatives	Diphenylmethanes	C13624	Xenobiotics biodegradation and metabolism; Global and overview maps	347841-41-2	HMDB0032133	BioDeepDB	MSI_level1	pos	1.46518e+08	1.13002e+08	1.23816e+08	2.51679e+08	1.66707e+08	1.12971e+08	1.32344e+08	3.65935e+07	1.83744e+08	1.31226e+08	1.08347e+08	1.20928e+08	1.08125e+08	2.17581e+08	3.69479e+07	2.48422e+08	2.63475e+08	2.012e+08	2.04608e+08	1.92798e+08
M288T420	Capsaicin	288.191	420.5	305.199	15.249	C18H27NO3	[M-H2O+H]+	Phenols	Methoxyphenols	C06866	Chemical structure transformation maps; Biosynthesis of other secondary metabolites; Global and overview maps; Sensory system	1217899-52-9	HMDB0002227	BioDeepDB	MSI_level1	pos	5.86425e+08	1.52443e+08	5.6051e+08	5.61541e+08	5.57797e+08	1.4395e+08	6.30993e+08	1.48032e+08	5.74112e+08	5.41412e+08	5.42584e+08	5.42457e+08	6.11364e+08	5.41025e+08	5.80047e+08	1.13891e+09	1.09266e+09	1.06026e+09	9.81263e+08	8.99882e+08
M274T91	cis-3,4-Phenanthrenedihydrodiol-4-carboxylate	274.103	90.8	256.074	15.252	C15H12O4	[M+NH4]+			C18256	Xenobiotics biodegradation and metabolism; Global and overview maps			BioDeepDB	MSI_level1	pos	2.38409e+07	1.94817e+07	2.41778e+07	1.33239e+07	1.49599e+07	1.41101e+07	1.86211e+07	1.96977e+07	1.90312e+07	2.6224e+07	1.29289e+07	1.18137e+07	1.9073e+07	1.86211e+07	1.06983e+07	5.46756e+06	4.11115e+06	4.44038e+06	2.66099e+06	1.76059e+07
M743T973_1	Myxol 2-(2,4-di-O-methyl-fucoside)	742.528	972.7	758.512	15.268	C48H70O7	[M-OH+H]+			C15937	Metabolism of terpenoids and polyketides			BioDeepDB	MSI_level1	pos	5.2134e+07	5.30496e+07	4.9671e+07	2.78844e+07	7.2626e+06	1.25293e+07	1.72268e+07	1.15893e+07	5.69151e+07	9.13655e+07	3.88395e+07	3.11787e+07	3.30802e+07	2.21891e+07	2.13842e+07	1.70313e+06	2.18294e+06	815667	2.97199e+06	5.86851e+06
M310T121	(S)-scoulerine	310.139	121.1	327.147	15.354	C19H21NO4	[M-H2O+H]+	Protoberberine alkaloids and derivatives		C02106	Chemical structure transformation maps; Biosynthesis of other secondary metabolites; Global and overview maps	6451-72-5	HMDB0304001	BioDeepDB	MSI_level1	pos	2.55077e+07	4.23325e+07	4.33568e+07	8.26962e+06	2.02367e+07	9.61273e+06	4.65693e+07	3.0318e+07	4.26032e+07	4.09078e+07	2.89952e+07	1.05529e+07	5.19322e+07	4.04288e+07	4.06577e+07	1.82829e+07	1.55602e+07	1.31758e+07	1.34629e+07	3.69684e+07
M352T410	Corydaline	352.185	409.5	369.194	15.36	C22H27NO4	[M-H2O+H]+			C15530	Biosynthesis of other secondary metabolites; Global and overview maps	6018-35-5		BioDeepDB	MSI_level1	pos	5.08241e+07	4.32225e+07	3.74545e+07	3.7913e+07	3.80041e+07	3.21882e+07	3.04006e+07	3.32636e+07	4.12263e+07	4.73449e+07	4.07661e+07	3.02893e+07	4.28487e+07	3.07493e+07	4.19062e+07	1.30516e+07	1.3204e+07	1.55973e+07	1.43813e+07	5.8627e+06
M260T185	Glucosamine 6-phosphate	260.161	184.5	259.046	15.363	C6H14NO8P	[M+H]+	Organooxygen compounds	Carbohydrates and carbohydrate conjugates	C00352	Endocrine and metabolic disease; Membrane transport; Carbohydrate metabolism; Amino acid metabolism; Global and overview maps	55722-81-1	HMDB0001254	BioDeepDB	MSI_level1	pos	1.80355e+09	2.38699e+09	1.83317e+09	1.74441e+09	1.9845e+09	1.93459e+09	2.01448e+09	2.02499e+09	2.10825e+09	1.7398e+09	2.16653e+09	2.00773e+09	2.0127e+09	2.08881e+09	2.09544e+09	1.77167e+08	1.35703e+08	9.68641e+07	7.277e+07	3.89279e+09
M187T566	Thiobenzamide S,S-dioxide	187.111	566	169.02	15.419	C7H7NO2S	[M+NH4]+			C16285	Xenobiotics biodegradation and metabolism; Global and overview maps			BioDeepDB	MSI_level1	pos	2.122e+07	1.75892e+07	2.71215e+07	2.11508e+07	3.13408e+07	1.52173e+07	1.65459e+07	1.50405e+07	1.96037e+07	5.07233e+06	2.5827e+07	1.77481e+07	2.1491e+07	1.95352e+07	2.71233e+07	5.99402e+06	5.72567e+06	7.60042e+06	6.67691e+06	2.89874e+07
M324T412	Corydalis L	324.154	412.1	341.163	15.459	C20H23NO4	[M-H2O+H]+			C04118	Chemical structure transformation maps; Biosynthesis of other secondary metabolites; Global and overview maps	483-34-1		BioDeepDB	MSI_level1	pos	8.366e+07	7.49107e+07	7.12971e+07	7.53904e+07	7.99102e+07	7.74107e+07	7.38215e+07	7.09935e+07	8.03297e+07	9.27867e+07	7.80395e+07	7.30318e+07	8.38647e+07	7.93467e+07	8.54941e+07	1.32034e+07	1.63131e+07	2.17842e+07	2.21443e+07	6.43002e+06
M324T375	pavine	324.154	374.6	341.163	15.459	C20H23NO4	[M-H2O+H]+			C20771		26919-05-1		BioDeepDB	MSI_level1	pos	1.92178e+08	1.07614e+08	1.63167e+08	1.73039e+08	1.82015e+08	1.22877e+08	1.68038e+08	1.56668e+08	1.69292e+08	1.71397e+08	1.66723e+08	9.08463e+07	1.69088e+08	1.54155e+08	1.11779e+08	2.09357e+06	1.84533e+06	2.21324e+06	1.59692e+06	2.97008e+06
M385T714_2	Cholesterol beta-epoxide	385.341	714.1	402.35	15.5	C27H46O2	[M-H2O+H]+			C05418		4025-59-6		BioDeepDB	MSI_level1	pos	2.24164e+08	3.78948e+08	3.33061e+08	3.15097e+08	2.36011e+08	3.19907e+08	2.38475e+08	3.63428e+08	3.45039e+08	1.81898e+08	3.19114e+08	3.41403e+08	3.30158e+08	1.92976e+08	2.74391e+07	1.43002e+08	8.83283e+07	4.29005e+07	1.03793e+08	6.82244e+07
M402T361	16-Methoxy-2,3-dihydro-3-hydroxytabersonine	402.232	361.3	384.205	15.718	C22H28N2O4	[M+NH4]+			C04578	Biosynthesis of other secondary metabolites; Global and overview maps			BioDeepDB	MSI_level1	pos	1.84245e+07	2.32258e+07	1.70165e+07	1.63051e+07	1.41191e+07	4.70944e+06	1.80649e+07	6.08875e+06	2.07453e+07	3.95646e+06	1.62735e+07	2.47327e+07	5.47981e+06	2.44264e+07	2.28262e+07	7.49214e+06	7.35155e+06	4.93431e+06	5.68608e+06	5.73609e+06
M286T407	(S)-Nor Laudanine	286.176	407.5	329.163	15.886	C19H23NO4	[M-CO2+H]+			C21630	Biosynthesis of other secondary metabolites; Global and overview maps	1206614-00-7		BioDeepDB	MSI_level1	pos	2.92713e+08	2.59245e+08	2.85361e+08	2.5326e+08	2.88074e+08	2.80767e+08	2.76516e+08	3.04674e+08	9.59744e+08	3.05106e+08	2.86024e+08	2.98894e+08	3.00005e+08	2.87868e+08	2.86816e+08	1.23616e+08	1.06581e+08	1.10651e+08	1.10733e+08	5.65711e+08
M141T62_1	Methylarsonate	140.951	62	139.945	15.895	CH5AsO3	[M+H]+	Organometalloid compounds	Organoarsenic compounds	C07294		4950-59-8	HMDB0012258	BioDeepDB	MSI_level1	pos	3.00737e+06	744138	2.53968e+06	3.13345e+06	3.1098e+06	1.92e+06	2.97489e+06	1.81795e+06	2.58818e+06	2.34388e+06	2.30778e+06	1.66161e+06	1.18394e+06	1.80138e+06	1.84444e+06	1.04399e+07	8.74718e+06	3.14766e+07	8.46192e+06	2.10188e+07
M307T472	Atropine	307.207	472.4	289.168	15.917	C17H23NO3	[M+NH4]+			C01479	Biosynthesis of other secondary metabolites; Global and overview maps	16175-85-2		BioDeepDB	MSI_level1	pos	1.8177e+07	1.50464e+07	1.8945e+07	1.67407e+07	3.31787e+07	1.67231e+07	1.15231e+07	1.78458e+07	1.84105e+07	3.21846e+07	2.17565e+07	2.45402e+07	1.51563e+07	2.09851e+07	2.52592e+07	1.05093e+07	1.10276e+07	1.09898e+07	1.51454e+07	8.14426e+06
M274T201	Pterostilbene	274.139	200.6	256.11	15.919	C16H16O3	[M+NH4]+			C10287	Biosynthesis of other secondary metabolites	1318852-41-3		BioDeepDB	MSI_level1	pos	1.59888e+08	6.72101e+07	9.7736e+07	9.76459e+07	1.50131e+08	6.28143e+07	1.36552e+08	1.21974e+08	7.23118e+07	1.54593e+08	6.77197e+07	1.12315e+08	8.2312e+07	1.34903e+08	1.3134e+08	3.83842e+07	3.64057e+07	3.57282e+07	3.23256e+07	2.83753e+08
M300T411	Laudanine	300.191	411	343.178	15.974	C20H25NO4	[M-CO2+H]+			C09555		301-21-3		BioDeepDB	MSI_level1	pos	3.08991e+08	3.19257e+08	2.40345e+08	2.5985e+08	1.91223e+08	2.52837e+08	2.42039e+08	1.91532e+08	2.6035e+08	1.62256e+08	2.4952e+08	1.15812e+08	2.39714e+08	1.80146e+08	2.20014e+08	1.222e+08	1.09041e+07	1.14489e+08	1.12234e+08	1.04205e+08
M357T406	11-O-Demethyl-17-O-deacetylvindoline	357.212	406.2	400.2	16.12	C22H28N2O5	[M-CO2+H]+			C04318				BioDeepDB	MSI_level1	pos	1.07498e+09	1.37627e+09	1.16624e+09	1.14709e+09	9.50295e+08	1.37889e+09	1.395e+09	1.42229e+09	1.38557e+09	1.12453e+09	1.38111e+09	1.5962e+09	1.41714e+09	1.25184e+09	1.51801e+09	6.06187e+08	5.19191e+08	3.89187e+08	4.35619e+08	3.37531e+08
M171T85	p-Cresol sulfate	171.017	84.9	188.014	16.138	C7H8O4S	[M-H2O+H]+	Organic sulfuric acids and derivatives	Arylsulfates			3233-58-7	HMDB0011635	BioDeepDB	MSI_level1	pos	1.27727e+07	1.20708e+07	1.74926e+07	1.17677e+07	1.30359e+07	1.39696e+07	1.13311e+07	1.20862e+07	1.73962e+07	1.39243e+07	1.276e+07	1.19266e+07	1.84592e+07	1.33987e+07	1.20719e+07	8.71982e+07	9.20019e+07	8.48412e+07	7.55951e+07	8.23438e+07
M387T405_2	Hydrocortisoni acetas	387.21	404.8	404.22	16.241	C23H32O6	[M-H2O+H]+			C02821		53187-58-9		BioDeepDB	MSI_level1	pos	1.31568e+07	4.88722e+06	1.15069e+07	8.09783e+06	6.09352e+06	1.17314e+07	1.29062e+07	1.3555e+07	1.25844e+07	1.14469e+07	5.59469e+06	8.26722e+06	1.47751e+07	6.12392e+06	4.04648e+06	1.71647e+07	6.49386e+07	4.54692e+07	1.91213e+07	5.02255e+07
M196T33_1	(2S)-2-hydroxy-3,4-diketopentyl phosphate	195.993	33.2	212.009	16.242	C5H9O7P	[M-NH3+H]+			C20959	Cellular community - prokaryotes			BioDeepDB	MSI_level1	pos	6.22231e+06	9.16253e+06	5.82565e+06	5.9238e+06	8.18571e+06	5.89824e+06	5.25407e+06	7.87629e+06	1.33369e+06	6.05644e+06	4.13363e+06	4.21843e+06	4.43947e+06	3.59901e+06	4.48322e+06	2.00982e+07	1.81264e+07	1.7641e+07	1.4296e+07	1.78794e+07
M229T632	SCHEMBL14765177	229.122	631.6	246.122	16.248	C10H18N2O5	[M-H2O+H]+			C19972	Carbohydrate metabolism; Glycan biosynthesis and metabolism; Global and overview maps			BioDeepDB	MSI_level1	pos	2.2274e+07	2.12837e+07	2.21256e+07	2.47137e+07	2.52456e+07	2.27392e+07	2.38627e+07	2.2485e+07	2.23878e+07	2.55482e+07	2.89739e+07	2.59783e+07	2.69342e+07	2.60713e+07	2.81607e+07	8.57082e+06	8.95671e+06	1.15317e+07	7.84043e+06	7.00954e+06
M323T407	3-Hydroxyquinine	323.17	407.2	340.179	16.384	C20H24N2O3	[M-H2O+H]+	Cinchona alkaloids		C07344		78549-61-8	HMDB0001091	BioDeepDB	MSI_level1	pos	9.35246e+07	7.90686e+07	9.57104e+07	8.57235e+07	1.17452e+08	6.88383e+07	7.5262e+07	2.55439e+07	4.37612e+07	9.43604e+07	8.9288e+07	8.87711e+07	8.82336e+07	8.61314e+07	9.57533e+07	2.52093e+07	2.81216e+07	4.04346e+07	3.87211e+07	2.63557e+07
M183T539	1,6-didemethyltoxoflavin	183.065	539.2	165.029	16.392	C5H3N5O2	[M+NH4]+			C21956		19359-69-4		BioDeepDB	MSI_level1	pos	3.56726e+07	3.02005e+07	2.89481e+07	3.83957e+07	2.86361e+07	3.19857e+07	3.25091e+07	2.80575e+07	4.00331e+07	3.40616e+07	3.24644e+07	2.86375e+07	2.76159e+07	2.66167e+07	2.78343e+07	7.74465e+07	9.26699e+07	8.56115e+07	1.84329e+07	9.03717e+07
M253T209	2-Hydroxycarbamazepine	253.093	209.3	252.09	16.395	C15H12N2O2	[M+H]+	Morphinans		C16601	Xenobiotics biodegradation and metabolism	68011-66-5	HMDB0060651	BioDeepDB	MSI_level1	pos	1.26474e+09	1.26648e+09	1.29645e+09	1.24065e+09	1.1555e+09	1.28437e+09	1.35587e+09	8.10008e+08	1.3161e+09	8.91315e+08	1.36304e+09	1.41338e+09	1.49463e+09	1.39233e+09	1.42168e+09	2.8107e+08	2.67834e+08	1.84669e+08	2.62414e+08	1.1072e+09
M283T764	Sphingosine	283.282	764.2	299.282	16.417	C18H37NO2	[M-OH+H]+	Organonitrogen compounds	Amines	C00319	Lipid metabolism; Cell growth and death; Signal transduction; Global and overview maps	123-78-4	HMDB0000252	BioDeepDB	MSI_level1	pos	1.83541e+08	1.94984e+08	2.1031e+08	1.7866e+08	1.77104e+08	1.99021e+08	2.07624e+08	2.3244e+08	2.2901e+08	1.89003e+08	2.48121e+08	2.07702e+08	2.21849e+08	1.94674e+08	1.77982e+08	5.33631e+07	5.73362e+07	6.29902e+06	5.85257e+08	5.20106e+07
M488T358	Phorbol-12	488.269	358.1	504.272	16.467	C28H40O8	[M-OH+H]+			C03634		37558-16-0		BioDeepDB	MSI_level1	pos	2.82236e+07	2.52279e+07	2.96045e+07	2.78757e+07	3.27818e+07	2.9712e+07	3.0629e+07	3.05924e+07	2.73391e+07	2.87069e+07	3.27093e+07	1.60797e+07	3.45208e+07	3.11478e+07	2.80467e+07	6.78117e+06	6.15999e+06	7.16505e+06	7.04283e+06	8.67619e+06
M293T372	16-epivellosimine	293.16	372.1	292.158	16.48	C19H20N2O	[M+H]+	Macroline alkaloids		C11633	Biosynthesis of other secondary metabolites; Global and overview maps	88199-28-4	HMDB0304026	BioDeepDB	MSI_level1	pos	1.7112e+08	1.35464e+08	1.46789e+08	1.28848e+08	1.80766e+08	1.18704e+08	9.47334e+07	7.81283e+07	1.26847e+08	1.62259e+08	1.25573e+08	1.29611e+08	1.52978e+08	1.38567e+08	1.38842e+08	1.95953e+06	1.82475e+06	2.8331e+06	3.22541e+06	1.86056e+08
M237T185	SCHEMBL828692	237.091	185	236.08	16.536	C11H12N2O4	[M+H]+			C19717				BioDeepDB	MSI_level1	pos	1.09229e+08	1.05138e+08	9.29488e+07	9.23376e+07	9.2159e+07	8.64877e+07	8.44312e+07	8.27411e+07	9.67405e+07	8.58028e+07	9.05641e+07	7.83545e+07	1.02042e+08	7.85762e+07	8.05589e+07	1.15189e+07	1.04734e+07	8.85979e+06	9.03193e+06	1.41656e+07
M190T107	3-dehydroshikimate	190.127	106.6	172.037	16.55	C7H8O5	[M+NH4]+			C02637	Chemical structure transformation maps; Amino acid metabolism; Global and overview maps; Metabolism of terpenoids and polyketides	2922-42-1		BioDeepDB	MSI_level1	pos	2.50345e+07	2.31996e+07	1.94946e+07	1.93308e+07	1.58149e+07	1.6995e+07	1.65498e+07	1.62938e+07	1.9158e+07	2.02375e+07	1.50865e+07	1.5406e+07	2.08046e+07	1.52307e+07	1.35215e+07	4.11235e+07	6.19287e+07	2.47422e+07	1.02828e+07	2.63086e+07
M257T720	3-Oxosteroid	257.222	720.3	274.23	16.578	C19H30O	[M-H2O+H]+			C01876		118371-41-8		BioDeepDB	MSI_level1	pos	2.96543e+06	1.97878e+06	3.27869e+06	6.36913e+06	3.35823e+06	3.25867e+06	2.75818e+06	3.1068e+06	3.00965e+06	2.79156e+06	2.79517e+06	3.16872e+06	1.94227e+06	2.74116e+06	3.33151e+06	1.79515e+07	8.92324e+06	1.05734e+07	9.23378e+06	8.31669e+06
M575T485_2	N(1),N(8)-bis(sinapoyl)-spermidine	575.317	485.2	557.274	16.64	C29H39N3O8	[M+NH4]+			C21170				BioDeepDB	MSI_level1	pos	8.92527e+06	1.48276e+07	5.53696e+06	1.12176e+07	6.51494e+06	1.54755e+07	1.20153e+07	1.2956e+07	9.06216e+06	8.86678e+06	9.62707e+06	2.09837e+07	1.74112e+07	1.36143e+07	1.10604e+07	4.91722e+06	5.12615e+06	3.67387e+06	3.97359e+06	4.07969e+06
M274T118	Norbaeocystin	274.139	117.8	256.061	16.648	C10H13N2O4P	[M+NH4]+			C21778	Biosynthesis of other secondary metabolites; Global and overview maps	21420-59-7		BioDeepDB	MSI_level1	pos	1.61166e+07	1.38206e+07	4.76763e+06	1.06364e+07	1.06418e+07	2.63234e+06	1.20524e+07	2.77256e+06	2.72526e+06	1.27124e+07	3.10275e+06	1.22767e+07	1.421e+07	2.68558e+06	1.4958e+07	2.29712e+07	2.04953e+07	1.7542e+07	1.52478e+07	1.67889e+07
M261T369	2,3-Bis(4-hydroxyphenyl)-1,2-propanediol	261.086	369.3	260.105	16.661	C15H16O4	[M+H]+			C13634	Xenobiotics biodegradation and metabolism; Global and overview maps	139755-03-6		BioDeepDB	MSI_level1	pos	1.21857e+07	7.90093e+07	9.22911e+07	8.18271e+07	2.36784e+07	3.05522e+07	3.53912e+07	4.08762e+07	7.26853e+07	2.16199e+07	2.92587e+07	2.72297e+07	6.24832e+07	3.08035e+07	2.72034e+07	1.52003e+08	1.43232e+08	1.48394e+08	1.33552e+08	1.36299e+08
M573T941	11-cis-Retinol	573.457	940.8	286.23	16.71	C20H30O	[2M+H]+	Prenol lipids	Retinoids	C00899	Metabolism of cofactors and vitamins	22737-96-8	HMDB0006216	BioDeepDB	MSI_level1	pos	1.44399e+07	1.2759e+07	6.12563e+07	1.4281e+08	3.61511e+07	3.05497e+07	3.67214e+07	2.12385e+08	1.49401e+08	4.45436e+07	8.0268e+07	1.22768e+08	3.23537e+08	5.16176e+07	1.5449e+08	248807	2.8053e+07	322387	3.05601e+07	1.4703e+06
M356T264	beta-Cyclopiazonate	356.191	264.1	338.163	16.731	C20H22N2O3	[M+NH4]+			C02899				BioDeepDB	MSI_level1	pos	1.16603e+08	3.25183e+07	8.94825e+07	8.53536e+07	8.43129e+07	1.04864e+08	8.96347e+07	1.11083e+08	1.32486e+08	2.685e+07	2.50998e+07	1.30362e+08	1.50543e+08	1.0478e+08	4.16527e+07	1.74882e+07	1.63563e+07	1.83259e+07	1.75692e+07	2.25609e+07
M311T847	15,16-epoxydolabrene	311.24	846.7	288.245	16.955	C20H32O	[M+Na]+			C22009				BioDeepDB	MSI_level1	pos	7.50094e+07	8.16177e+07	7.55446e+07	6.17016e+07	7.29898e+07	8.30243e+07	1.22453e+08	1.75874e+08	8.8143e+07	8.96523e+07	7.65439e+07	7.52797e+07	2.22864e+07	1.45291e+07	1.20345e+07	3.62567e+07	3.72115e+07	3.99305e+07	4.87615e+07	3.27651e+07
M430T103	Estrone glucuronide	430.191	103.2	446.194	16.956	C24H30O8	[M-OH+H]+	Steroids and steroid derivatives	Steroidal glycosides	C11133	Lipid metabolism	2479-90-5	HMDB0004483	BioDeepDB	MSI_level1	pos	4.83659e+07	4.88415e+07	5.42021e+07	5.36256e+07	5.37283e+07	5.28106e+07	5.52193e+07	6.00935e+07	4.90831e+07	5.35943e+07	5.79814e+07	5.47851e+07	5.30431e+07	5.14341e+07	5.03346e+07	1.61013e+07	1.51265e+07	1.32283e+07	1.33605e+07	1.57699e+07
M170T477	3-NITRO-4-TOLUIDINE	170.095	477.4	152.059	17.048	C7H8N2O2	[M+NH4]+			C18320	Xenobiotics biodegradation and metabolism; Global and overview maps	119-32-4		BioDeepDB	MSI_level1	pos	5.61222e+08	4.19254e+08	5.03167e+08	1.97251e+08	1.46939e+08	4.98371e+08	9.24865e+08	7.76566e+08	3.67225e+08	3.80142e+08	1.65631e+08	6.91818e+08	1.67903e+08	5.18123e+08	6.6763e+08	3.70233e+08	3.41034e+08	9.4461e+08	9.03884e+08	1.37946e+08
M330T451	gibberellin A29-catabolite	330.152	451.3	346.142	17.06	C19H22O6	[M-OH+H]+	Prenol lipids	Diterpenoids	C11855	Metabolism of terpenoids and polyketides	76040-29-4	HMDB0304360	BioDeepDB	MSI_level1	pos	5.15117e+07	4.74306e+07	4.72389e+07	4.17853e+07	4.7229e+07	4.14093e+07	3.99066e+07	4.29315e+07	4.31588e+07	4.68469e+07	4.46953e+07	4.3662e+07	4.59344e+07	4.2252e+07	4.60324e+07	2.81009e+07	3.26856e+07	4.24738e+07	3.67245e+07	6.22445e+07
M276T355	Dihydroechinofuran	276.155	354.6	258.126	17.067	C16H18O3	[M+NH4]+			C18134	Metabolism of cofactors and vitamins			BioDeepDB	MSI_level1	pos	1.21733e+08	1.17139e+08	1.15025e+08	1.07462e+08	1.19685e+08	3.09571e+07	2.76993e+07	2.12438e+08	1.10812e+08	1.12888e+08	1.10083e+08	1.06134e+08	1.22386e+08	1.13908e+08	1.77669e+08	9.61348e+06	4.62265e+07	1.20282e+07	5.77739e+07	3.55534e+07
M246T372	2-Hydroxy-3-carboxy-6-oxo-7-methylocta-2,4-dienoate	246.137	371.9	228.063	17.262	C10H12O6	[M+NH4]+			C06581	Xenobiotics biodegradation and metabolism; Global and overview maps			BioDeepDB	MSI_level1	pos	3.77336e+08	3.2479e+08	3.51591e+08	3.40497e+08	3.53323e+08	3.10889e+08	2.96704e+08	2.74011e+08	3.01878e+08	3.15137e+08	2.85823e+08	2.65489e+08	3.19777e+08	3.02496e+08	2.96746e+08	5.60904e+08	6.17886e+08	6.84626e+08	6.28024e+08	5.62115e+08
M231T99	NSC240610	231.117	98.6	248.141	17.316	C15H20O3	[M-H2O+H]+			C02771		18409-93-3		BioDeepDB	MSI_level1	pos	2.72765e+07	9.07681e+06	2.82196e+07	6.65151e+06	6.00106e+06	2.78485e+07	6.20733e+06	8.65615e+06	7.26862e+06	2.78962e+07	7.42143e+06	2.62231e+07	5.69085e+06	4.6547e+06	7.52142e+06	3.87925e+07	3.80436e+07	4.27112e+07	3.50679e+07	3.96354e+07
M359T354	delta9-tetrahydrocannabinolic acid	359.228	354.3	358.214	17.331	C22H30O4	[M+H]+			C21903	Biosynthesis of other secondary metabolites; Global and overview maps	23978-85-0		BioDeepDB	MSI_level1	pos	1.90477e+08	1.94203e+08	1.79728e+08	1.76967e+08	5.17639e+07	1.91663e+08	1.88774e+08	1.62841e+08	1.83117e+08	1.93159e+08	2.00754e+08	1.94309e+08	2.03057e+08	1.99853e+08	1.78358e+08	1.26205e+07	1.16e+07	1.04127e+07	1.14404e+07	2.40393e+08
M414T615	Nuatigenin	414.306	615.4	430.308	17.45	C27H42O4	[M-OH+H]+			C04715		6811-35-4		BioDeepDB	MSI_level1	pos	2.72815e+07	3.31291e+07	3.71148e+07	6.36774e+07	6.29311e+07	3.85313e+07	2.86024e+07	2.63472e+07	2.60175e+07	2.80912e+07	2.22004e+08	4.90146e+07	8.47236e+07	1.08578e+08	5.21157e+07	9.98507e+06	1.10311e+07	8.70488e+06	7.66904e+06	5.89788e+06
M243T352	Cyclo(Leu-Phe)	243.134	351.8	260.152	17.473	C15H20N2O2	[M-H2O+H]+	Carboxylic acids and derivatives	Amino acids, peptides, and analogues	C20519		7280-77-5	HMDB0094673	BioDeepDB	MSI_level1	pos	3.50732e+08	3.23739e+08	9.76239e+07	3.83304e+08	4.12753e+08	3.47082e+08	3.47746e+08	3.41751e+08	3.42059e+08	3.39463e+08	3.96417e+08	3.08807e+08	3.37386e+08	3.48382e+08	8.11649e+07	1.19908e+08	1.13546e+08	1.09208e+08	1.0553e+08	4.19737e+08
M231T200	Eupatolide	231.134	199.5	248.141	17.515	C15H20O3	[M-H2O+H]+			C09440		6750-25-0		BioDeepDB	MSI_level1	pos	1.12244e+07	1.06117e+07	1.36628e+07	1.04343e+07	1.16244e+07	1.68177e+07	8.88413e+06	1.01686e+07	1.22185e+07	1.64028e+07	1.3936e+07	1.28437e+07	3.16738e+07	1.21156e+07	1.32772e+07	1.56632e+07	1.57391e+07	3.84865e+07	2.37168e+07	1.60051e+07
M233T609	2-cis,4-trans-xanthoxin	233.08	609.2	250.157	17.595	C15H22O3	[M-H2O+H]+	Prenol lipids	Sesquiterpenoids	C13453	Chemical structure transformation maps; Global and overview maps; Metabolism of terpenoids and polyketides	8066-07-7	HMDB0304066	BioDeepDB	MSI_level1	pos	1.19719e+08	1.07441e+08	2.75913e+07	1.02013e+08	1.24094e+08	1.00713e+08	1.21222e+08	1.06599e+08	1.05667e+08	1.40261e+08	1.58687e+08	1.23799e+08	1.25289e+08	1.18713e+08	1.25647e+08	2.32019e+08	2.14187e+08	2.88955e+08	2.45805e+08	1.98277e+08
M421T344	N1,N10-Dicoumaroylspermidine	421.243	343.8	437.231	17.612	C25H31N3O4	[M-OH+H]+	Cinnamic acids and derivatives	Hydroxycinnamic acids and derivatives	C21169		114916-05-1	HMDB0033469	BioDeepDB	MSI_level1	pos	1.78468e+07	1.51146e+07	1.5844e+07	1.65333e+07	1.461e+07	1.47078e+07	1.6956e+07	1.63007e+07	2.01281e+07	1.50405e+07	1.8593e+07	2.23208e+07	1.6287e+07	1.44029e+07	1.35459e+07	1.64947e+07	1.59281e+07	1.55421e+07	1.36053e+07	1.73749e+07
M152T72	6-Imino-5-oxocyclohexa-1,3-dienecarboxylate	152.037	71.7	151.027	17.638	C7H5NO3	[M+H]+			C04584				BioDeepDB	MSI_level1	pos	3.20139e+08	3.02257e+08	2.85357e+08	3.26073e+08	2.765e+08	3.00723e+08	2.91922e+08	2.80942e+08	2.83221e+08	2.95159e+08	2.47499e+08	2.58797e+08	2.41725e+08	2.84098e+08	2.74241e+08	1.09382e+08	1.04469e+08	5.00716e+08	8.74166e+07	3.99105e+08
M183T273	Geosmin	183.077	272.9	182.167	17.683	C12H22O	[M+H]+	Organooxygen compounds	Alcohols and polyols	C16286	Global and overview maps; Metabolism of terpenoids and polyketides	104873-46-3	HMDB0036461	BioDeepDB	MSI_level1	pos	1.53062e+07	1.6163e+07	1.07724e+07	9.53579e+06	1.13719e+07	7.12354e+06	9.81554e+06	1.25448e+07	9.0121e+06	9.22169e+06	1.20937e+07	9.4213e+06	1.37323e+07	1.22956e+07	8.49956e+06	1.50495e+07	1.50609e+07	1.36448e+07	1.4126e+07	1.50673e+07
M277T401	Tombozine	277.165	400.6	294.173	17.735	C19H22N2O	[M-H2O+H]+			C11635	Biosynthesis of other secondary metabolites; Global and overview maps	604-99-9		BioDeepDB	MSI_level1	pos	9.80668e+07	8.39486e+07	8.21866e+07	8.35501e+07	1.08139e+08	6.14395e+07	5.75569e+07	4.12019e+07	7.0979e+07	9.47797e+07	7.43258e+07	6.43333e+07	7.77546e+07	7.62263e+07	7.54248e+07	1.98665e+07	8.1329e+07	1.25199e+08	1.2389e+08	1.15937e+08
M227T353_1	cis-(+)-3-Flavanol	227.103	353.4	226.099	17.837	C15H14O2	[M+H]+			C21380				BioDeepDB	MSI_level1	pos	3.20991e+09	3.02199e+09	2.8661e+09	2.82294e+09	3.1432e+09	2.47674e+09	2.36367e+09	2.25571e+09	2.79917e+09	2.97319e+09	2.89694e+09	2.25605e+09	2.62303e+09	2.53953e+09	2.43495e+09	5.74167e+09	5.43077e+09	5.09778e+09	4.92778e+09	5.06629e+09
M144T300	N5-methylglutamine	144.102	300.1	160.085	17.901	C6H12N2O3	[M-OH+H]+			C03153				BioDeepDB	MSI_level1	pos	6.67204e+07	6.2146e+07	7.74959e+07	8.44944e+07	8.14413e+07	8.51005e+07	8.29143e+07	7.40394e+07	6.17242e+07	1.38215e+08	6.83586e+07	1.07839e+08	8.52227e+07	6.9814e+07	6.85366e+07	2.39326e+08	2.39868e+08	2.31682e+08	2.15639e+08	2.13781e+08
M361T278	cannabigerolate	361.244	278.4	360.23	17.928	C22H32O4	[M+H]+			C20406	Biosynthesis of other secondary metabolites; Global and overview maps	25555-57-1		BioDeepDB	MSI_level1	pos	2.00897e+08	1.63747e+08	1.28395e+08	1.78606e+08	1.72831e+08	1.51708e+08	1.71284e+08	1.62222e+08	1.64827e+08	1.76911e+08	1.64149e+08	1.85723e+08	2.2507e+08	2.22469e+08	2.04527e+08	3.94776e+07	3.65265e+07	3.81948e+07	3.59834e+07	3.86999e+07
M230T233	5'-Deoxy-5-fluorouridine	230.066	233.5	246.065	17.965	C9H11FN2O5	[M-OH+H]+	5'-deoxyribonucleosides		C12739	Xenobiotics biodegradation and metabolism	3094-09-5	HMDB0060406	BioDeepDB	MSI_level1	pos	9.3353e+06	8.04812e+06	8.64005e+06	9.86469e+06	8.34462e+06	7.32365e+06	6.86727e+06	8.50093e+06	8.31753e+06	7.56514e+06	8.43659e+06	7.7037e+06	7.58474e+06	9.04189e+06	9.52242e+06	1.8699e+07	1.89433e+07	1.10496e+07	1.19371e+07	1.65962e+07
M205T889	8-Methylthio-2-octanoic acid	205.086	889.4	204.082	17.978	C9H16O3S	[M+H]+			C17224	Biosynthesis of other secondary metabolites; Global and overview maps			BioDeepDB	MSI_level1	pos	1.49415e+08	1.56354e+08	1.57409e+08	1.41553e+08	1.52144e+08	1.4528e+08	1.4092e+08	1.5514e+08	1.32231e+08	1.27778e+08	1.47766e+08	1.18597e+08	1.35459e+08	1.26956e+08	1.39378e+08	1.03759e+08	7.89751e+07	8.21784e+07	4.31243e+08	4.90778e+07
M173T616	Methylisopelletierine	173.095	616.4	155.131	18.107	C9H17NO	[M+NH4]+	Piperidines		C06184	Chemical structure transformation maps; Biosynthesis of other secondary metabolites; Global and overview maps	18747-42-7	HMDB0030326	BioDeepDB	MSI_level1	pos	1.13384e+07	1.42039e+07	1.15438e+07	1.41919e+07	1.46338e+07	3.80472e+07	1.21659e+07	1.20182e+07	4.98454e+07	1.44608e+07	1.3477e+07	1.46669e+07	1.34419e+07	1.55999e+07	1.28706e+07	1.13462e+07	1.19908e+07	1.05943e+07	1.16941e+07	9.32603e+06
M438T477	20-Hydroxy-leukotriene E4	438.229	477	455.234	18.124	C23H37NO6S	[M-H2O+H]+	Fatty Acyls	Eicosanoids	C03577	Lipid metabolism	111844-33-8	HMDB0012639	BioDeepDB	MSI_level1	pos	9.19768e+06	1.99431e+07	8.10325e+06	8.71998e+06	9.20159e+06	6.85023e+06	8.56743e+06	5.5112e+06	6.3869e+06	8.82239e+06	5.97367e+06	5.72561e+06	7.54769e+06	5.87792e+06	8.41453e+06	2.2286e+07	6.29461e+06	3.76624e+07	6.85022e+06	1.49044e+07
M234T91_2	3-methoxy-5-methyl-1-naphthoic acid	234.108	90.8	216.079	18.22	C13H12O3	[M+NH4]+			C20980				BioDeepDB	MSI_level1	pos	1.08705e+08	1.15893e+08	1.03627e+08	9.54336e+07	1.1197e+08	1.01952e+08	9.88289e+07	1.06929e+08	9.98364e+07	9.92817e+07	1.09432e+08	8.86245e+07	9.65899e+07	9.64354e+07	9.93235e+07	6.39545e+07	6.24631e+07	5.76554e+07	5.45298e+07	7.31749e+07
M457T497	Leukotriene E4	457.265	496.8	439.239	18.275	C23H37NO5S	[M+NH4]+	Fatty Acyls	Eicosanoids	C05952	Lipid metabolism; Immune system; Global and overview maps; Signaling molecules and interaction	75715-89-8	HMDB0002200	BioDeepDB	MSI_level1	pos	7.973e+07	6.40673e+07	7.1187e+07	6.77826e+07	4.80577e+07	7.89969e+07	8.93661e+07	8.51783e+07	7.02285e+07	7.25173e+07	5.48252e+07	8.26988e+07	9.47189e+07	7.95558e+07	7.0755e+07	7.10731e+06	5.47327e+06	7.79678e+06	8.07906e+06	1.67388e+07
M195T158	dihomomethionine	195.113	157.7	177.082	18.299	C7H15NO2S	[M+NH4]+			C17217	Biosynthesis of other secondary metabolites; Global and overview maps	34022-36-1		BioDeepDB	MSI_level1	pos	3.14277e+07	3.33645e+07	4.46239e+07	3.06689e+07	3.27226e+07	3.97298e+07	4.45057e+07	3.2941e+07	3.26994e+07	3.24425e+07	3.5603e+07	4.38111e+07	4.16803e+07	7.98258e+06	3.21994e+07	1.17799e+07	7.00465e+06	6.74267e+07	3.50053e+07	2.20261e+07
M146T71	Thialysine ketimine	146.03	71.4	145.02	18.321	C5H7NO2S	[M+H]+			C04445		68006-11-1		BioDeepDB	MSI_level1	pos	2.19642e+08	2.12819e+08	2.09251e+08	2.02664e+08	1.97323e+08	1.98594e+08	1.98082e+08	1.99943e+08	2.00455e+08	1.78722e+08	1.91005e+08	1.75165e+08	2.01291e+08	1.83027e+08	1.88255e+08	9.17968e+08	8.99796e+08	8.26449e+08	9.3859e+08	8.50701e+08
M342T480	Citalopram	342.204	480.4	324.164	18.386	C20H21FN2O	[M+NH4]+			C07572	Xenobiotics biodegradation and metabolism	59729-33-8	HMDB05038	BioDeepDB	MSI_level1	pos	1.0341e+07	3.19367e+07	1.78901e+07	1.14728e+07	1.32576e+07	1.17049e+07	1.17156e+07	1.07792e+07	3.34735e+07	1.15687e+07	1.24186e+07	1.34593e+07	1.41404e+07	2.14885e+07	1.16855e+07	3.05849e+07	3.29595e+07	3.46273e+07	2.92474e+07	1.92392e+07
M117T181	alpha-Ketoisovaleric acid	117.057	180.7	116.047	18.639	C5H8O3	[M+H]+	Keto acids and derivatives	Short-chain keto acids and derivatives	C00141	Amino acid metabolism; Metabolism of cofactors and vitamins; Biosynthesis of other secondary metabolites; Global and overview maps	759-05-7	HMDB0000019	BioDeepDB	MSI_level1	pos	2.41748e+07	2.77185e+07	3.33557e+07	1.68304e+07	1.29208e+07	2.99035e+07	2.79862e+07	2.88008e+07	2.75072e+07	2.64641e+07	4.2669e+07	3.24272e+07	2.94169e+07	3.0311e+07	3.19386e+07	3.79443e+08	3.14103e+08	7.95097e+08	8.58698e+08	1.1241e+08
M230T208	Isopentenyl pyrophosphate	230.138	207.9	246.006	18.678	C5H12O7P2	[M-NH3+H]+	Prenol lipids	Isoprenoid phosphates	C00129	Cell growth and death; Biosynthesis of other secondary metabolites; Metabolism of terpenoids and polyketides; Chemical structure transformation maps; Global and overview maps	358-71-4	HMDB0001347	BioDeepDB	MSI_level1	pos	5.53038e+07	4.81978e+07	1.78841e+07	8.05625e+07	5.82003e+07	6.12887e+07	4.0825e+07	1.43333e+07	2.2776e+07	5.99815e+07	5.54531e+07	3.01328e+07	2.46469e+07	1.93937e+07	6.75504e+07	4.80392e+07	4.73723e+07	1.7839e+07	1.6832e+07	1.36209e+07
M229T385_1	geranylhydroquinone	229.154	385	246.162	18.688	C16H22O2	[M-H2O+H]+			C10793	Metabolism of cofactors and vitamins; Global and overview maps	10457-66-6		BioDeepDB	MSI_level1	pos	1.86021e+10	1.85048e+10	1.73332e+10	1.74652e+10	1.68904e+10	1.6291e+10	1.66271e+10	1.23922e+10	1.64708e+10	1.62751e+10	1.60533e+10	1.4197e+10	1.57985e+10	1.56729e+10	1.5381e+10	199315	4.13189e+06	3.12292e+10	1.03662e+06	2.00742e+10
M144T394_1	Lactyl- Brenztraubensaure	144.044	394	160.037	18.688	C6H8O5	[M-OH+H]+			C20781	Carbohydrate metabolism; Global and overview maps			BioDeepDB	MSI_level1	pos	4.47156e+07	5.37596e+07	4.94082e+07	6.60746e+07	7.45754e+07	3.80585e+07	4.36134e+06	3.26401e+07	5.14189e+07	6.41115e+07	8.10309e+07	3.83481e+07	5.32599e+07	5.76368e+07	5.7756e+07	9.94458e+07	1.00056e+08	7.6069e+07	6.9589e+07	1.01844e+08
M573T971_1	ent-cassa-12,15-dien-2-one	573.447	970.8	286.23	18.708	C20H30O	[2M+H]+			C21828				BioDeepDB	MSI_level1	pos	5.76513e+07	1.38991e+07	9.17669e+07	8.49712e+07	5.79168e+07	6.82209e+07	2.60967e+07	2.48519e+07	6.00562e+07	8.49134e+07	1.14135e+08	1.21388e+08	5.72822e+07	1.01619e+08	9.28563e+07	1.82956e+06	1.17488e+07	1.63521e+07	1.19287e+07	1.70227e+07
M343T408	Aldosterone	343.197	407.6	360.194	18.721	C21H28O5	[M-H2O+H]+	Steroids and steroid derivatives	Hydroxysteroids	C01780	Excretory system; Endocrine system; Lipid metabolism; Target-based classification: Nuclear receptors; Global and overview maps	52-39-1	HMDB0000037	BioDeepDB	MSI_level1	pos	5.11465e+08	4.58523e+08	3.4444e+08	3.81897e+08	4.03327e+08	3.84783e+08	3.69752e+08	3.32911e+08	4.46543e+08	3.98423e+08	3.86296e+08	5.75022e+08	6.8781e+08	3.67187e+08	4.03785e+08	1.34309e+08	1.4177e+08	1.50906e+08	1.50602e+08	1.41091e+08
M177T461	Ferulic acid	177.051	461	194.058	18.737	C10H10O4	[M-H2O+H]+	Cinnamic acids and derivatives	Hydroxycinnamic acids and derivatives	C01494	Chemical structure transformation maps; Biosynthesis of other secondary metabolites; Global and overview maps	97274-61-8	HMDB0000954	BioDeepDB	MSI_level1	pos	3.10799e+07	2.60339e+07	3.01573e+07	7.68903e+07	4.01615e+07	9.38186e+07	2.58787e+07	2.19606e+07	3.03457e+07	1.05923e+08	3.51729e+08	2.57299e+07	2.86876e+07	3.86603e+08	1.43481e+08	1.76194e+08	2.10267e+08	2.94125e+08	7.20135e+08	1.89469e+08
M430T139	Folinic acid	430.191	138.7	473.166	18.747	C20H23N7O7	[M-CO2+H]+	Pteridines and derivatives	Pterins and derivatives	C03479	Metabolism of cofactors and vitamins; Global and overview maps	68538-85-2	HMDB0247218	BioDeepDB	MSI_level1	pos	1.08839e+07	1.31762e+07	1.29445e+07	1.51984e+07	4.7251e+06	1.54797e+07	8.70824e+06	1.89147e+07	1.19625e+07	1.3777e+07	1.71972e+07	1.29117e+07	1.37412e+07	1.58257e+07	1.69517e+07	2.12332e+06	1.62274e+06	1.56069e+06	998944	1.51992e+06
M303T185	Morphine	303.165	184.6	285.136	18.84	C17H19NO3	[M+NH4]+	Morphinans		C01516	Biosynthesis of other secondary metabolites; Xenobiotics biodegradation and metabolism; Signaling molecules and interaction; Chemical structure transformation maps; Global and overview maps	57-27-2	HMDB0014440	BioDeepDB	MSI_level1	pos	7.75928e+07	8.3154e+07	7.99017e+07	8.62822e+07	9.17036e+07	8.10328e+07	8.10769e+07	8.65297e+07	8.28767e+07	8.64607e+07	8.6199e+07	8.33296e+07	9.21784e+07	8.86735e+07	9.12942e+07	8.94104e+06	8.1485e+06	7.23892e+06	7.44247e+06	1.10386e+07
M247T215	5-Hydroxy-1-(4-hydroxyphenyl)-3-decanone	247.128	215.2	264.173	18.87	C16H24O3	[M-H2O+H]+			C17747	Biosynthesis of other secondary metabolites; Global and overview maps			BioDeepDB	MSI_level1	pos	1.05751e+08	7.51874e+07	2.44213e+07	1.0348e+08	2.2976e+07	2.40403e+07	2.39246e+07	2.59393e+07	1.9117e+07	2.00526e+07	8.91564e+07	7.96455e+07	8.50355e+07	2.1008e+07	9.63913e+07	2.49203e+08	2.56236e+08	1.80259e+08	1.43956e+08	1.92336e+08
M208T150	3,5-Dihydroxy-1,4-naphthoquinone	208.064	149.6	190.027	19.066	C10H6O4	[M+NH4]+			C04110		4923-58-4		BioDeepDB	MSI_level1	pos	4.57434e+07	3.92033e+07	4.50369e+07	4.24193e+07	4.4907e+07	6.27502e+07	1.04298e+07	4.16658e+07	4.03983e+07	3.49465e+07	3.69594e+07	3.08188e+07	3.89426e+07	3.8122e+07	3.79832e+07	1.16781e+07	1.10667e+07	1.09138e+07	2.32392e+07	2.19303e+07
M432T828	typhasterol	432.368	828.2	448.355	19.25	C28H48O4	[M-OH+H]+	Steroids and steroid derivatives	Bile acids, alcohols and derivatives	C15793	Global and overview maps; Metabolism of terpenoids and polyketides	87734-68-7	HMDB0304522	BioDeepDB	MSI_level1	pos	6.3786e+06	4.53132e+06	4.62651e+06	6.10892e+06	7.16667e+06	6.00455e+06	1.35162e+06	1.38348e+06	5.27615e+06	7.80625e+06	1.29999e+06	1.32536e+06	8.1085e+06	5.655e+06	7.20516e+06	828847	707202	2.33901e+06	974087	1.86057e+06
M247T103_2	ACon1_002252	247.128	103.2	264.136	19.275	C15H20O4	[M-H2O+H]+			C20402	Biosynthesis of other secondary metabolites; Global and overview maps			BioDeepDB	MSI_level1	pos	3.29105e+08	3.66158e+08	3.59639e+08	3.35799e+08	2.96846e+08	2.87787e+08	2.72647e+08	2.99221e+08	3.39017e+08	2.90109e+08	3.30789e+08	2.94755e+08	2.98832e+08	2.75102e+08	2.78159e+08	3.51636e+08	3.39469e+08	1.67839e+08	1.54996e+08	3.41498e+08
M230T139	9,10-dihydrophenanthrene-9,10-diol	230.113	139	212.084	19.341	C14H12O2	[M+NH4]+			C11428	Xenobiotics biodegradation and metabolism; Global and overview maps	25061-77-2		BioDeepDB	MSI_level1	pos	7.14555e+07	6.72618e+07	6.08402e+07	6.20912e+07	6.91151e+07	9.95226e+07	5.07974e+07	4.78995e+07	5.57227e+07	5.10758e+07	4.80665e+07	4.14873e+07	4.82005e+07	4.68167e+07	4.76405e+07	2.50135e+07	2.45599e+07	2.33643e+07	2.35977e+07	8.36139e+07
M262T245	Arginine, N2-benzoyl	262.147	245.2	278.138	19.378	C13H18N4O3	[M-OH+H]+			C03001		61088-55-9		BioDeepDB	MSI_level1	pos	2.82153e+08	2.81668e+08	3.17445e+08	2.50333e+08	2.82567e+08	2.26704e+08	2.72498e+08	2.20327e+08	2.6461e+08	2.74025e+08	2.63677e+08	2.44082e+08	2.73685e+08	2.68564e+08	2.63659e+08	7.09834e+06	7.19002e+06	7.09929e+06	6.63245e+06	1.56914e+07
M213T195	Phenanthrene-3,4-dihydrodiol	213.087	194.9	212.084	19.717	C14H12O2	[M+H]+			C04468	Xenobiotics biodegradation and metabolism; Global and overview maps			BioDeepDB	MSI_level1	pos	2.67189e+07	2.76816e+07	2.38914e+07	2.93021e+07	2.66518e+07	2.7741e+07	2.69793e+07	3.01507e+07	2.89803e+07	2.81597e+07	2.89544e+07	2.7747e+07	2.95561e+07	3.05667e+07	2.85518e+07	1.99819e+08	1.85872e+08	1.90106e+08	1.80609e+08	1.53291e+08
M233T360	Abscisic alcohol	233.149	360	250.157	19.719	C15H22O3	[M-H2O+H]+	Prenol lipids	Sesquiterpenoids	C13456	Metabolism of terpenoids and polyketides	113472-20-1	HMDB0039635	BioDeepDB	MSI_level1	pos	2.40337e+09	2.29783e+09	2.2333e+09	2.17686e+09	3.22269e+09	5.15092e+08	1.91762e+09	1.90606e+09	2.21951e+09	2.79959e+09	2.0978e+09	1.8316e+09	1.97002e+09	5.32904e+08	1.98123e+09	3.83341e+09	3.85792e+09	3.23141e+09	3.46911e+09	3.25726e+09
M233T217	Costunolide	233.149	217	232.146	19.723	C15H20O2	[M+H]+	Prenol lipids	Terpene lactones	C09382	Global and overview maps; Metabolism of terpenoids and polyketides	553-21-9	HMDB0036688	BioDeepDB	MSI_level1	pos	1.73742e+07	6.3921e+07	5.66518e+07	5.40721e+07	5.73077e+07	5.5235e+07	5.26591e+07	1.48712e+07	5.96001e+07	1.36266e+07	4.93973e+07	4.75306e+07	5.17767e+07	5.31928e+07	1.40882e+07	1.36045e+08	1.38197e+08	1.48339e+08	1.30363e+08	1.25034e+08
M228T99	N-Acetoxy-4-aminobiphenyl	228.097	98.8	227.095	19.729	C14H13NO2	[M+H]+			C03621		119273-47-1		BioDeepDB	MSI_level1	pos	1.71484e+08	1.77312e+08	2.06673e+08	2.16797e+08	1.94474e+08	1.78814e+08	1.82636e+08	1.73845e+08	1.85632e+08	1.5675e+08	1.84463e+08	1.61354e+08	1.7512e+08	1.70424e+08	1.55494e+08	1.31283e+08	1.25761e+08	8.5517e+07	7.90696e+07	4.5908e+08
M167T139	3-Methylxanthine	167.037	139.2	166.049	19.852	C6H6N4O2	[M+H]+	Imidazopyrimidines	Purines and purine derivatives	C16357	Biosynthesis of other secondary metabolites; Global and overview maps	1076-22-8	HMDB0001886	BioDeepDB	MSI_level1	pos	3.17367e+07	2.64757e+07	2.95951e+07	2.87958e+07	2.95647e+07	3.17929e+07	3.19605e+07	3.80563e+07	2.74223e+07	2.77601e+07	2.09647e+07	2.41852e+07	3.02069e+07	2.56097e+07	2.50354e+07	8.1673e+06	8.379e+06	8.17348e+06	8.5148e+06	2.98604e+07
M213T148	Harmine	213.098	147.6	212.095	19.871	C13H12N2O	[M+H]+	Harmala alkaloids		C06538	Chemical structure transformation maps	122992-92-1	HMDB0030311	BioDeepDB	MSI_level1	pos	2.28888e+07	2.32548e+07	2.14814e+07	2.39177e+07	5.57638e+07	2.38373e+07	2.45042e+07	2.52062e+07	4.873e+07	2.46501e+07	2.42423e+07	1.97807e+07	5.12309e+07	2.49329e+07	2.60549e+07	4.19617e+07	3.84559e+07	3.36598e+07	3.45344e+07	4.14282e+07
M173T988	Bromobenzene-3,4-oxide	172.956	987.9	171.952	19.949	C6H5BrO	[M+H]+	Epoxides		C14839	Xenobiotics biodegradation and metabolism	51981-75-0	HMDB0060448	BioDeepDB	MSI_level1	pos	5.37233e+07	7.20178e+07	7.41116e+07	7.16168e+07	6.15152e+07	5.81219e+07	3.8394e+07	6.57099e+07	7.03463e+07	6.85245e+07	8.70518e+07	6.55264e+07	6.38902e+07	7.71775e+07	7.5547e+07	1.82243e+07	1.01533e+08	1.55771e+07	1.1564e+08	8.8029e+07
M208T438	Arenaine	208.133	438.4	207.137	0.007	C11H17N3O	[M+H]+	Diazines	Pyrimidines and pyrimidine derivatives	C09912		35471-10-4	HMDB0030354	HMDB	MSI_level2	pos	4.64534e+07	4.20149e+07	3.34264e+07	3.79999e+07	3.75086e+07	4.62078e+07	3.88696e+07	3.50283e+07	3.23234e+07	3.57603e+07	3.44469e+07	3.23114e+07	3.03768e+07	3.417e+07	3.59618e+07	6.16613e+07	5.53491e+07	4.11066e+07	5.43396e+07	4.02818e+07
M171T178	1,2,4,6-Tetrathiepane	171.113	177.5	169.935	0.007	C3H6S4	[M+H]+	Thioacetals	Dithioacetals			292-45-5	HMDB0031719	HMDB	MSI_level2	pos	6.47178e+07	5.68242e+07	6.18428e+07	3.92881e+07	4.60884e+07	4.9703e+07	3.98085e+07	5.30537e+07	5.65594e+07	5.89244e+07	5.57767e+07	3.47601e+07	4.65618e+07	5.46612e+07	3.50065e+07	1.40671e+08	9.60618e+07	9.57058e+07	8.18771e+07	8.93461e+07
M212T645	3-Nonyl-1H-pyrazole	212.165	645	194.178	0.008	C12H22N2	[M+NH4]+	Azoles	Pyrazoles			72738-01-3	HMDB0034210	mzVault	MSI_level2	pos	5.31259e+06	4.90239e+06	5.76283e+06	5.36943e+06	3.36743e+06	5.77167e+06	5.03747e+06	5.87376e+06	5.05645e+06	1.0694e+06	4.65231e+06	1.01819e+06	4.39046e+06	3.24236e+06	4.41747e+06	5.76428e+06	6.33222e+06	6.20253e+06	6.75671e+06	5.49449e+06
M262T307	1,2,3,5-Tetrachloro-4-methoxybenzene	262.071	307.3	243.902	0.011	C7H4Cl4O	[M+NH4]+	Phenol ethers	Anisoles	C13371		938-22-7	HMDB0029627	mzVault	MSI_level2	pos	1.7779e+07	1.60988e+07	1.78614e+07	1.58227e+07	1.983e+07	1.90951e+07	1.68356e+07	1.7177e+07	1.69131e+07	2.04166e+07	2.0956e+07	2.05098e+07	1.97407e+07	1.93616e+07	2.08696e+07	8.45273e+07	1.53952e+07	4.67202e+07	1.26386e+07	2.03765e+07
M151T144	beta-D-Ribopyranose	151.06	143.6	150.053	0.017	C5H10O5	[M+H]+			C08353		115794-07-5		mzVault	MSI_level2	pos	8.22216e+07	3.70068e+08	3.62006e+08	3.57044e+08	3.72625e+08	3.21592e+08	3.52776e+08	3.2954e+08	3.62375e+08	3.47989e+08	3.40782e+08	3.06188e+08	3.39459e+08	3.32455e+08	3.34783e+08	9.41603e+08	9.47923e+08	7.90737e+08	8.64519e+08	7.89573e+08
M136T366	Aminosalicylic Acid	136.039	365.9	153.043	0.019	C7H7NO3	[M-H2O+H]+	Benzene and substituted derivatives	Benzoic acids and derivatives	C02518		65-49-6	HMDB0014378	MoNA	MSI_level2	pos	2.45235e+08	2.03693e+08	2.52192e+08	2.50503e+08	2.98173e+08	2.50052e+08	2.31965e+08	2.24189e+08	2.40045e+08	2.72943e+08	2.88095e+08	2.22467e+08	2.78172e+08	2.60849e+08	2.37513e+08	2.94169e+08	3.0564e+08	4.13559e+08	4.06085e+08	3.26665e+08
M187T140	Alanylasparagine	187.06	139.7	203.091	0.02	C7H13N3O4	[M-NH3+H]+	Carboxylic acids and derivatives	Amino acids, peptides, and analogues			31796-57-3	HMDB0028682	HMDB	MSI_level2	pos	9.33728e+06	1.09553e+07	1.08312e+07	1.09624e+07	1.33542e+07	1.14101e+07	9.29165e+06	7.93478e+06	8.87625e+06	8.09962e+06	7.53941e+06	4.49226e+07	6.76221e+06	8.64432e+06	4.9327e+07	2.96978e+07	2.87566e+07	1.76962e+07	1.92887e+07	2.2398e+07
M281T874	m-Menthane	281.247	873.8	140.156	0.023	C10H20	[2M+H]+	Prenol lipids	Monoterpenoids				HMDB0061804	HMDB	MSI_level2	pos	3.7923e+08	3.54219e+08	3.51977e+08	1.88097e+08	2.13368e+08	2.99019e+08	2.70893e+08	2.74623e+08	3.22023e+08	2.923e+08	1.56614e+08	3.05115e+08	4.47204e+08	2.08804e+08	2.57667e+08	1.13135e+08	8.85348e+07	1.31909e+08	1.16616e+08	5.51424e+07
M282T758	10-Oxooctadecanoic acid	282.268	758.5	298.251	0.028	C18H34O3	[M-NH3+H]+	Fatty Acyls	Fatty acids and conjugates			4158-12-7	HMDB0030980	mzVault	MSI_level2	pos	7.59284e+07	1.32727e+08	7.42834e+07	7.21785e+07	7.5452e+07	8.02667e+07	1.37349e+08	1.40699e+08	6.85564e+07	8.1273e+07	8.55625e+07	1.37005e+08	7.02405e+07	8.25409e+07	7.74059e+07	4.47697e+07	6.92118e+07	1.91175e+07	6.75195e+07	1.15719e+08
M276T220	3-Hydroxyhexanoylcarnitine	276.155	219.9	275.173	0.036	C13H25NO5	[M+H]+					1469900-94-4	HMDB0013131	HMDB	MSI_level2	pos	9.72855e+07	1.29153e+08	4.61173e+07	4.33068e+07	2.06035e+08	4.74546e+07	2.07995e+08	1.99597e+08	1.9633e+08	4.57065e+07	4.02233e+07	1.75834e+08	2.04978e+08	4.84081e+07	2.04378e+08	5.99429e+07	229418	6.63414e+07	6.57196e+07	2.04831e+08
M276T267	Sarmentosin	276.155	266.7	275.101	0.036	C11H17NO7	[M+H]+	Fatty Acyls	Fatty acyl glycosides	C08340		71933-54-5	HMDB0030697	mzVault	MSI_level2	pos	9.03648e+07	8.74576e+07	8.45187e+07	8.44516e+07	8.65638e+07	2.11119e+07	2.01701e+07	8.3764e+07	8.38452e+07	8.25833e+07	1.68235e+07	8.53129e+07	8.03055e+07	9.03648e+07	8.39113e+07	206902	99011.2	2.83667e+07	2.87905e+07	6.96917e+07
M276T284	gamma-Glutamyllysine	276.155	283.6	275.148	0.036	C11H21N3O5	[M+H]+	Carboxylic acids and derivatives	Amino acids, peptides, and analogues			5978-23-4	HMDB0029154	HMDB	MSI_level2	pos	8.64556e+07	8.30374e+07	7.75333e+07	8.14265e+07	8.21522e+07	7.28482e+07	2.67237e+08	6.97664e+07	6.83551e+07	7.68026e+07	5.97687e+07	6.73921e+07	7.41251e+07	6.89796e+07	7.10242e+07	525071	205819	415779	377092	1.17279e+08
M276T201	4,5-Dihydropiperlonguminine	276.155	200.8	275.152	0.036	C16H21NO3	[M+H]+	Benzodioxoles				23512-53-0	HMDB0041488	mzVault	MSI_level2	pos	2.36596e+08	2.50573e+08	2.18475e+08	2.28079e+08	2.29812e+08	2.22619e+08	2.29755e+08	2.08532e+08	2.29354e+08	2.31459e+08	1.9505e+08	1.96811e+08	2.30076e+08	2.13623e+08	2.19419e+08	1.06623e+08	9.51277e+07	9.99215e+07	8.6875e+07	1.98247e+08
M241T671	Delta14-Steroid	241.18	670.9	258.235	0.046	C19H30	[M-H2O+H]+			C21919				mzVault	MSI_level2	pos	1.01848e+07	9.80642e+06	1.36365e+07	9.7411e+06	8.41176e+06	8.42445e+06	9.45416e+06	8.23489e+06	7.80372e+06	7.03468e+06	8.6826e+06	8.03882e+06	7.71928e+06	7.1064e+06	1.7903e+06	7.0938e+06	6.84531e+06	4.1168e+07	6.14956e+06	4.81352e+06
M241T798	Menthyl isovalerate	241.18	797.8	240.209	0.049	C15H28O2	[M+H]+	Prenol lipids	Monoterpenoids			28221-20-7	HMDB0037211	mzVault	MSI_level2	pos	1.90097e+07	1.33773e+07	1.81267e+07	1.06828e+07	1.42737e+07	2.6694e+07	2.68933e+07	2.12739e+07	1.44535e+07	1.22107e+07	1.04962e+07	2.25856e+07	1.41747e+07	1.18026e+07	1.26349e+07	9.95015e+06	7.99938e+06	6.25461e+07	1.01808e+07	5.09764e+06
M241T591	Balenine	241.18	590.5	240.122	0.049	C10H16N4O3	[M+H]+	Peptidomimetics	Hybrid peptides			331-38-4	HMDB0005769	mzVault	MSI_level2	pos	1.26578e+07	1.25829e+07	1.1643e+07	1.15058e+07	1.25555e+07	1.54256e+07	1.22198e+07	1.05846e+07	1.56422e+07	1.61593e+07	8.66387e+06	1.2072e+07	1.34993e+07	8.91211e+06	1.06167e+07	7.76814e+06	7.22827e+06	7.18088e+06	7.39533e+06	6.25841e+06
M241T782	Imiquimod	241.18	782.4	240.137	0.049	C14H16N4	[M+H]+	Quinolines and derivatives	Imidazoquinolines			99011-02-6	HMDB0014862	mzVault	MSI_level2	pos	1.49377e+07	9.47268e+06	1.31329e+07	8.83984e+06	8.46194e+06	1.60464e+07	1.65398e+07	1.13311e+07	7.22448e+06	7.38382e+06	7.70208e+06	1.69902e+07	1.85056e+07	8.87514e+06	1.81299e+07	2.10483e+07	2.10615e+07	2.80458e+07	2.2321e+07	1.40399e+07
M556T927	Helianyl octanoate	555.514	926.9	554.506	0.054	C38H66O2	[M+H]+	Prenol lipids	Triterpenoids			290305-83-8	HMDB0038337	mzVault	MSI_level2	pos	2.44867e+07	5.00934e+07	6.92661e+07	1.56957e+07	6.63269e+07	7.2149e+07	7.81899e+07	8.36897e+07	7.3188e+07	1.6566e+07	1.05146e+08	1.7301e+07	8.9349e+07	8.13093e+07	6.08445e+07	5.99762e+06	693391	1.42561e+07	1.63446e+06	3.4893e+07
M216T626	N-Nonanoylglycine	216.159	626.5	215.152	0.056	C11H21NO3	[M+H]+	Carboxylic acids and derivatives	Amino acids, peptides, and analogues			79251-60-8	HMDB0013279	HMDB	MSI_level2	pos	2.57444e+07	2.53978e+07	2.6171e+07	2.57731e+07	2.54352e+07	3.36049e+07	2.68435e+07	2.98862e+07	2.41928e+07	2.43529e+07	2.86576e+07	2.31911e+07	2.61141e+07	2.31745e+07	2.49191e+07	4.95213e+07	4.86042e+07	4.65011e+07	4.53737e+07	4.19933e+07
M260T294	Glutaminylmethionine	260.143	294.3	277.11	0.062	C10H19N3O4S	[M-H2O+H]+	Carboxylic acids and derivatives	Amino acids, peptides, and analogues			114659-59-5	HMDB0028803	HMDB	MSI_level2	pos	5.95552e+06	6.56175e+06	6.34238e+06	6.1738e+06	6.05275e+06	6.43783e+06	5.30314e+06	2.28285e+06	2.02477e+06	7.34204e+06	6.147e+06	1.60291e+06	7.84173e+06	7.24522e+06	7.67706e+06	3.89476e+07	3.26015e+07	3.29003e+07	2.75585e+07	1.12327e+07
M254T538	Carbamazepine	254.129	537.9	236.095	0.064	C15H12N2O	[M+NH4]+	Benzazepines	Dibenzazepines	C06868	Xenobiotics biodegradation and metabolism	298-46-4	HMDB0014704	MoNA	MSI_level2	pos	2.31854e+07	2.10328e+07	3.56161e+07	3.16325e+07	3.44646e+07	8.6371e+06	5.70696e+07	6.029e+07	2.60924e+07	2.52465e+07	4.81082e+07	3.2576e+07	3.04516e+07	4.07449e+07	3.55304e+07	5.88122e+06	4.42807e+06	3.45901e+06	3.92688e+06	4.58761e+06
M328T776	14-apo-beta-carotenal	328.248	775.9	310.23	0.071	C22H30O	[M+NH4]+			C06734		6985-27-9		mzVault	MSI_level2	pos	1.21686e+07	1.03219e+07	1.06957e+07	1.01155e+07	8.2347e+06	8.06532e+06	9.05168e+06	1.00583e+07	1.23279e+07	1.15974e+07	2.15023e+06	9.9067e+06	1.70789e+07	6.73296e+06	2.05874e+07	6.12934e+06	6.74579e+06	7.07599e+06	7.81723e+06	7.65763e+06
M289T722	Palustrinol	289.253	722.5	288.245	0.074	C20H32O	[M+H]+			C18219	Global and overview maps; Metabolism of terpenoids and polyketides	21414-53-9		mzVault	MSI_level2	pos	2.32041e+08	2.04279e+08	2.84989e+08	2.42232e+08	3.01296e+08	2.32542e+08	2.39327e+08	2.31807e+08	2.09172e+08	3.05157e+08	2.31148e+08	2.82237e+08	2.50874e+08	2.92743e+08	3.29222e+08	144152	192998	1.1905e+08	158919	793631
M187T174	alpha-AMINO-3-HYDROXY-5-METHYL-4-ISOXAZOLEPROPIONIC ACID	187.108	174	186.064	0.074	C7H10N2O4	[M+H]+	Carboxylic acids and derivatives	Amino acids, peptides, and analogues	C13672		110592-37-5	HMDB0248356	mzVault	MSI_level2	pos	4.45557e+07	4.46171e+07	4.34877e+07	4.85418e+07	4.98098e+07	4.49173e+07	4.22206e+07	4.31011e+07	1.05331e+07	4.48277e+07	4.24209e+07	3.82151e+07	4.5084e+07	4.38298e+07	4.08376e+07	1.87661e+07	1.85069e+07	1.62393e+07	2.9652e+08	1.81941e+07
M322T195	Cepharadione B	322.107	194.8	321.1	0.086	C19H15NO4	[M+H]+	Aporphines	4,5-dioxoaporphines			55610-02-1	HMDB0030391	HMDB	MSI_level2	pos	2.20396e+06	9.38675e+06	5.50054e+06	8.89163e+06	8.79102e+06	1.04571e+07	9.66997e+06	1.06907e+07	2.51548e+06	1.07148e+07	8.01712e+06	8.06219e+06	1.2383e+07	1.11711e+07	2.21906e+06	756934	804549	1.03527e+06	1.1659e+06	1.40579e+06
M193T875	Isoscopoletin	193.159	875	192.042	0.086	C10H8O4	[M+H]+			C18079		776-86-3	HMDB0132246	HMDB	MSI_level2	pos	6.22962e+07	5.49474e+07	1.57513e+07	4.78468e+07	5.04511e+07	6.62308e+07	1.44082e+07	5.96594e+07	5.96861e+07	5.46396e+07	5.37556e+07	5.16919e+07	5.91656e+07	4.97166e+07	5.00448e+07	1.74627e+08	1.74203e+08	1.90356e+08	2.05132e+08	1.75173e+08
M228T907	Methyl (2E,6Z)-dodecadienoate	228.232	907.1	210.162	0.088	C13H22O2	[M+NH4]+	Fatty Acyls	Fatty acid esters			28369-22-4	HMDB0031014	HMDB	MSI_level2	pos	2.67627e+08	1.74193e+08	2.67531e+08	3.7317e+08	2.50372e+08	3.00879e+08	2.83039e+08	3.02651e+08	3.25235e+08	2.46786e+08	4.40653e+08	2.81093e+08	2.68947e+08	2.91886e+08	2.8811e+08	9.15124e+07	1.0433e+08	1.05064e+08	1.73223e+08	7.75217e+07
M149T574	1-Methoxy-4-(2-propenyl)benzene	149.096	574.3	148.089	0.09	C10H12O	[M+H]+			C10452	Biosynthesis of other secondary metabolites	77525-18-9	HMDB0034121	HMDB	MSI_level2	pos	3.15187e+07	2.60486e+07	3.05364e+07	2.6675e+07	3.04258e+07	7.75984e+06	3.07226e+07	6.3552e+06	2.8132e+07	2.83688e+07	8.13476e+06	2.9473e+07	2.95093e+07	3.53196e+07	3.09769e+07	1.41712e+07	1.45784e+07	1.52572e+07	1.57976e+07	1.16261e+07
M581T733	Epietiocholanolone	581.165	733	290.225	0.094	C19H30O2	[2M+H]+	Steroids and steroid derivatives	Androstane steroids			571-31-3	HMDB0000546	mzVault	MSI_level2	pos	6.07512e+06	8.3425e+06	6.12705e+06	4.61721e+06	1.04075e+07	9.75509e+06	7.35319e+06	8.58818e+06	9.24327e+06	6.17604e+06	7.15522e+06	1.00362e+07	6.99e+06	8.75531e+06	7.87221e+06	2.92734e+07	6.41467e+06	1.41469e+07	6.47519e+06	6.96047e+06
M160T62	DL-2-Aminooctanoic acid	160.097	61.8	159.126	0.095	C8H17NO2	[M+H]+	Carboxylic acids and derivatives	Amino acids, peptides, and analogues			2187-07-7	HMDB0000991	HMDB	MSI_level2	pos	1.63538e+07	2.70321e+06	5.86303e+06	4.64146e+06	2.17336e+06	3.32921e+06	7.23786e+06	4.88486e+06	3.48696e+06	2.8762e+06	2.12703e+06	2.30876e+06	4.59238e+06	2.82898e+06	6.98106e+06	1.05375e+06	976164	1.15248e+06	1.19588e+06	1.2441e+06
M133T176	1-Phenylethyl formate	133.065	175.5	150.068	0.095	C9H10O2	[M-H2O+H]+	Benzene and substituted derivatives	Benzyloxycarbonyls			7775-38-4	HMDB0037715	HMDB	MSI_level2	pos	1.41956e+07	1.32748e+07	1.40748e+07	8.35069e+06	5.3785e+06	2.50227e+07	2.67256e+07	2.32383e+07	1.16666e+07	1.28624e+07	4.72086e+06	2.73229e+07	2.85132e+07	1.59271e+07	2.86358e+07	2.96741e+07	2.47365e+07	2.3838e+07	1.7467e+07	3.68015e+07
M182T193	o-Tyrosine	182.045	193.4	181.074	0.095	C9H11NO3	[M+H]+	Carboxylic acids and derivatives	Amino acids, peptides, and analogues			2370-61-8	HMDB0006050	HMDB	MSI_level2	pos	1.49294e+06	6.90798e+06	6.47219e+06	7.21891e+06	5.99313e+06	6.58422e+06	7.61775e+06	6.89585e+06	7.4007e+06	2.24484e+06	7.75808e+06	8.58656e+06	7.8547e+06	6.98235e+06	8.9061e+06	828647	374979	439108	1.59065e+06	2.18264e+06
M198T147	4-Aminoazobenzene	198.076	146.9	197.095	0.096	C12H11N3	[M+H]+	Azobenzenes		C19187		25548-34-9	HMDB0246351	mzVault	MSI_level2	pos	8.57537e+07	1.19688e+08	1.44031e+08	2.35794e+08	2.37644e+08	1.74021e+08	9.66699e+07	1.10277e+08	1.46111e+08	1.34431e+08	2.45941e+08	9.0495e+07	1.16062e+08	1.58647e+08	1.46426e+08	6.74273e+08	6.86659e+08	2.94213e+08	3.20102e+08	7.76363e+08
M260T258	Leucyl-Gamma-glutamate	260.161	258.5	259.153	0.096	C11H21N3O4	[M+H]+	Carboxylic acids and derivatives	Amino acids, peptides, and analogues				HMDB0028943	mzVault	MSI_level2	pos	1.69749e+08	1.93526e+08	1.54746e+08	3.72116e+07	1.51739e+08	1.70837e+08	2.30462e+08	1.63008e+08	1.76528e+08	1.53912e+08	3.58189e+07	3.90676e+07	1.72586e+08	2.40803e+08	1.63798e+08	1.39623e+07	1.55507e+07	1.88105e+07	1.98257e+07	2.06668e+07
M167T35	2-(4-methoxyphenyl)propan-2-ol	167.118	34.7	166.099	0.097	C10H14O2	[M+H]+	Benzene and substituted derivatives	Phenylpropanes			7428-99-1	HMDB0062603	mzVault	MSI_level2	pos	8.57709e+06	6.91035e+06	8.53891e+06	5.04042e+06	6.92245e+06	6.21934e+06	4.05878e+06	8.67533e+06	6.88594e+06	5.20415e+06	4.99774e+06	4.39835e+06	4.18647e+06	7.59034e+06	5.52569e+06	1.10464e+07	7.74959e+06	3.10479e+07	9.24704e+06	9.975e+06
M244T97	Aspartyl-Glutamine	244.129	96.5	261.096	0.099	C9H15N3O6	[M-H2O+H]+	Carboxylic acids and derivatives	Amino acids, peptides, and analogues				HMDB0028751	HMDB	MSI_level2	pos	1.39561e+09	1.63442e+09	1.35363e+09	1.40993e+09	1.39642e+09	1.39292e+09	1.30081e+09	1.36627e+09	1.48825e+09	1.35262e+09	1.41036e+09	1.23783e+09	1.31532e+09	1.32523e+09	1.27444e+09	5.51179e+08	5.22379e+08	4.2059e+08	3.56525e+08	1.93744e+09
M257T603	3-Oxo-5beta-steroid	257.175	603.1	274.23	0.101	C19H30O	[M-H2O+H]+			C02797				mzVault	MSI_level2	pos	7.10484e+06	7.47919e+06	7.57258e+06	7.11821e+06	7.17506e+06	9.00543e+06	5.62766e+06	9.27096e+06	5.84123e+06	6.32702e+06	8.18614e+06	4.83525e+06	5.13163e+06	5.66802e+06	9.46173e+06	4.81368e+06	6.12826e+06	5.97161e+06	5.44917e+06	3.56226e+06
M164T312	(R)-2,7-Dihydroxy-2H-1,4-benzoxazin-3(4H)-one	164.034	311.9	181.038	0.107	C8H7NO4	[M-H2O+H]+	Benzoxazines	Benzoxazinones				HMDB0038054	HMDB	MSI_level2	pos	1.56584e+06	2.58781e+06	823892	3.19331e+06	4.17692e+06	590548	2.63583e+06	3.61051e+06	2.77996e+06	662982	4.21415e+06	552736	3.88778e+06	2.90058e+06	604219	5.04049e+06	5.31799e+06	4.64742e+06	7.68538e+06	4.62251e+06
M164T245_1	4-Nitrophenylacetic acid	164.034	245.2	181.038	0.107	C8H7NO4	[M-H2O+H]+	Benzene and substituted derivatives	Nitrobenzenes				HMDB0246546	HMDB	MSI_level2	pos	4.22658e+06	6.10946e+06	4.04779e+06	3.39288e+06	3.92669e+06	1.01047e+06	5.29682e+06	2.9482e+06	3.7308e+06	3.01291e+06	808496	4.07665e+06	916379	3.23506e+06	3.57709e+06	1.45995e+07	1.11436e+07	9.64337e+06	1.03644e+07	1.11779e+07
M190T444	AminoDHQ	190.107	443.6	189.064	0.108	C7H11NO5	[M+H]+			C12109	Global and overview maps; Metabolism of terpenoids and polyketides			mzVault	MSI_level2	pos	5.83852e+07	6.12939e+07	6.03463e+07	6.43659e+07	6.52568e+07	5.63783e+07	5.18063e+07	4.48827e+07	5.3586e+07	5.13229e+07	5.39994e+07	4.52655e+07	4.43522e+07	4.74234e+07	4.83955e+07	3.04689e+07	2.54919e+07	3.21568e+07	2.98328e+07	3.08355e+07
M174T435	N-Acetyl-L-glutamate 5-semialdehyde	174.076	435.3	173.069	0.109	C7H11NO4	[M+H]+	Carboxylic acids and derivatives	Amino acids, peptides, and analogues	C01250	Amino acid metabolism; Global and overview maps	13074-21-0	HMDB0006488	Metlin	MSI_level2	pos	2.12515e+07	2.15633e+07	2.12166e+07	2.62473e+07	2.24216e+07	2.17343e+07	2.12629e+07	2.16804e+07	2.06264e+07	2.2001e+07	2.22604e+07	2.2006e+07	2.17562e+07	2.04672e+07	1.83181e+07	4.08665e+07	3.58176e+07	3.47978e+07	3.52171e+07	3.09235e+07
M163T658	Rimantadine	163.148	657.7	179.167	0.11	C12H21N	[M-NH3+H]+	Organonitrogen compounds	Amines	C07236		13392-28-4	HMDB0014621	MoNA	MSI_level2	pos	2.04276e+07	1.9074e+07	2.58318e+07	2.15927e+07	2.46377e+07	2.19343e+07	2.08877e+07	2.26257e+07	2.19045e+07	2.59031e+07	2.32214e+07	4.39942e+07	1.94717e+07	2.28378e+07	2.13924e+07	1.48125e+07	6.66694e+07	8.88898e+07	1.20805e+08	5.07801e+07
M126T258	2-Ethyl-4,5-dimethyloxazole	126.066	257.7	125.084	0.114	C7H11NO	[M+H]+	Azoles	Oxazoles			53833-30-0	HMDB0037865	HMDB	MSI_level2	pos	1.34573e+07	1.40212e+07	1.30615e+07	1.27547e+07	1.57813e+07	2.71957e+07	1.11147e+07	1.36569e+07	1.68863e+07	1.57188e+07	1.48197e+07	2.03341e+07	1.57463e+07	1.52962e+07	1.27675e+07	2.80527e+06	3.00433e+06	3.12712e+06	3.00284e+06	6.17447e+06
M144T421_1	Raphanusamide	144.065	420.7	143.04	0.117	C6H9NOS	[M+H]+	Thiolactams				104730-65-6	HMDB0041084	HMDB	MSI_level2	pos	4.22159e+07	4.50875e+07	3.80064e+07	3.85532e+07	5.09624e+07	3.82757e+07	4.26588e+07	5.68345e+07	4.39247e+07	4.49494e+07	3.72189e+07	5.11579e+07	4.18335e+07	3.55424e+07	3.84685e+07	6.82775e+07	6.97412e+07	7.07632e+07	6.02642e+07	7.41378e+07
M247T674	FA 17_3	247.206	673.8	264.209	0.122	C17H28O2	[M-H2O+H]+			C16344	Lipid metabolism	22324-72-7		Metlin	MSI_level2	pos	6.16652e+07	5.9994e+07	7.27221e+07	6.88335e+07	8.39818e+07	8.52815e+07	6.86831e+07	8.72242e+07	6.82993e+07	8.45311e+07	8.94489e+07	6.96114e+07	8.01865e+07	7.57108e+07	6.95848e+07	2.06848e+07	2.08243e+07	3.20737e+07	2.29401e+07	1.70429e+07
M149T788	3,4-Dihydroxymandelonitrile	149.023	787.5	165.043	0.125	C8H7NO3	[M-NH3+H]+			C03757		51688-49-4		mzVault	MSI_level2	pos	3.61876e+07	5.42279e+07	1.04816e+07	1.03946e+07	5.13141e+07	4.45871e+07	1.0189e+07	3.89202e+07	3.16982e+07	4.64754e+07	5.74105e+07	3.53663e+07	4.63959e+07	9.14045e+06	4.68531e+07	2.27652e+08	1.90134e+08	1.76154e+08	2.09089e+08	1.63834e+08
M323T972	digallate	323.258	971.8	322.032	0.13	C14H10O9	[M+H]+			C01572		536-08-3	HMDB0128305	HMDB	MSI_level2	pos	4.10982e+08	3.67584e+08	6.63675e+08	3.36127e+08	4.91235e+08	1.17661e+09	8.21518e+08	8.34842e+08	3.48016e+08	3.47562e+08	4.48723e+08	4.71524e+08	4.31592e+08	4.57262e+08	3.76054e+08	562031	810483	150888	1.05185e+07	487104
M303T321	Arginyl-Gamma-glutamate	303.145	320.7	302.17	0.131	C11H22N6O4	[M+H]+	Carboxylic acids and derivatives	Amino acids, peptides, and analogues				HMDB0028723	mzVault	MSI_level2	pos	1.94087e+07	1.74327e+07	1.80751e+07	4.64719e+06	1.92827e+07	1.68629e+07	1.42225e+07	1.3996e+07	1.62775e+07	1.68041e+07	2.44872e+07	1.48866e+07	2.03171e+07	1.87063e+07	1.82723e+07	1.11206e+07	1.22171e+07	1.17195e+07	9.64449e+06	4.15119e+07
M224T112	2-Acetylaminofluorene	224.092	112.1	223.1	0.135	C15H13NO	[M+H]+	Fluorenes		C02778		27215-65-2	HMDB0244967	HMDB	MSI_level2	pos	1.05719e+08	5.40546e+07	7.83933e+07	2.95853e+07	2.27273e+07	8.44064e+07	1.141e+08	2.53302e+08	4.71558e+07	2.76444e+07	6.21608e+07	1.01959e+08	1.36519e+08	5.81073e+07	7.15888e+07	2.93712e+07	2.59855e+07	3.4339e+07	3.87161e+07	3.5594e+07
M291T612	(6E,8E,10R,12Z)-10-Hydroxy-3-oxooctadecatrienoic acid	291.195	612.4	308.199	0.137	C18H28O4	[M-H2O+H]+	Fatty Acyls	Lineolic acids and derivatives			2190492-37-4	HMDB0062357	HMDB	MSI_level2	pos	1.17108e+08	1.26071e+08	1.37429e+08	3.13605e+07	1.30492e+08	1.46666e+08	1.25467e+08	1.12479e+08	1.25353e+08	1.94401e+08	1.44529e+08	2.86671e+07	1.3797e+08	1.22893e+08	1.29095e+08	4.4219e+07	3.97856e+07	4.36715e+07	4.32659e+07	4.03349e+07
M146T451_2	Methcathinone	146.096	450.5	163.1	0.138	C10H13NO	[M-H2O+H]+	Organooxygen compounds	Carbonyl compounds	C22783		5650-44-2	HMDB0041927	HMDB	MSI_level2	pos	5.38352e+07	1.71163e+07	1.87635e+07	8.45877e+06	1.12546e+07	1.69262e+07	2.77657e+07	2.55321e+07	1.49768e+07	1.5277e+07	1.07328e+07	2.44257e+07	2.16725e+07	2.89811e+07	1.79307e+07	2.25701e+07	1.8103e+07	2.64826e+07	2.88953e+07	5.41425e+06
M298T906	Palmitoleoylethanolamde	298.274	906.2	297.267	0.139	C18H35NO2	[M+H]+	Organonitrogen compounds	Amines			94421-67-7	HMDB0013648	HMDB	MSI_level2	pos	1.32466e+08	8.984e+07	1.10151e+08	9.90064e+07	9.57126e+07	1.18056e+08	1.03574e+08	1.17736e+08	9.49991e+07	9.33734e+07	1.02857e+08	9.69025e+07	1.12867e+08	1.46518e+08	9.8792e+07	2.15384e+07	2.1595e+07	2.22469e+07	1.89329e+07	1.69212e+07
M298T933	Spiroxamine	298.274	933	297.267	0.139	C18H35NO2	[M+H]+	Organooxygen compounds	Ethers	C11124		118134-30-8	HMDB0258432	mzVault	MSI_level2	pos	2.28302e+08	1.50169e+08	2.14371e+08	1.55703e+08	2.97118e+08	2.1787e+08	2.50891e+08	2.00479e+08	2.0465e+08	2.28028e+08	1.82336e+08	2.07274e+08	2.13112e+08	2.59771e+08	2.74396e+08	2.81175e+07	3.09165e+07	4.35302e+07	3.83681e+07	3.8194e+07
M307T878	Oxandrolone	307.263	878	306.219	0.139	C19H30O3	[M+H]+	Steroids and steroid derivatives	Steroid lactones	C07346		53-39-4	HMDB0014759	HMDB	MSI_level2	pos	6.05477e+08	5.13597e+08	5.68003e+08	1.71968e+08	6.5914e+08	1.33864e+08	4.81348e+08	3.77419e+08	3.1888e+08	8.10793e+08	3.6977e+08	1.47283e+07	2.11894e+08	2.50548e+08	2.21007e+08	4.25144e+06	7.11878e+06	1.51221e+07	5.89348e+07	3.41736e+07
M295T873	15,16-DiHODE	295.227	873.2	312.23	0.14	C18H32O4	[M-H2O+H]+	Fatty Acyls	Lineolic acids and derivatives			140129-22-2	HMDB0010208	HMDB	MSI_level2	pos	1.73209e+09	1.81938e+09	1.91427e+09	1.21616e+09	1.3022e+09	2.33617e+09	1.77701e+09	2.13736e+09	8.32277e+08	1.45804e+09	1.95978e+09	2.03346e+09	1.63847e+09	1.54716e+09	1.34864e+09	1.20412e+09	9.79018e+08	9.42697e+08	1.06072e+09	7.30413e+08
M212T349	6-Carboxy-5,6,7,8-tetrahydropterin	212.092	349.4	211.071	0.142	C7H9N5O3	[M+H]+	Pteridines and derivatives	Pterins and derivatives	C20239	Metabolism of cofactors and vitamins; Global and overview maps	7449-02-7	HMDB0060410	HMDB	MSI_level2	pos	6.48338e+07	6.12797e+07	6.99167e+07	6.16407e+07	7.22769e+07	6.43124e+07	6.43685e+07	9.50945e+07	6.12793e+07	6.67701e+07	7.31101e+07	5.97671e+07	6.43561e+07	6.48584e+07	6.43464e+07	2.66477e+07	2.24825e+07	2.2538e+07	2.22919e+07	8.56373e+07
M137T35	(-)-3-Thujene	137.107	34.8	136.125	0.143	C10H16	[M+H]+	Prenol lipids	Monoterpenoids			3917-48-4	HMDB0036116	HMDB	MSI_level2	pos	3.05774e+07	3.36116e+07	3.68362e+07	2.66252e+07	3.78294e+07	3.79826e+07	3.02466e+07	3.49663e+07	2.94986e+07	3.19926e+07	1.76479e+07	2.41265e+07	3.2195e+07	3.27951e+07	3.00604e+07	1.86382e+07	1.54792e+07	1.48163e+07	1.65719e+07	1.72453e+07
M265T414	Thellungianin G	265.155	414.5	264.136	0.145	C15H20O4	[M+H]+	Phenol esters				97180-28-4	HMDB0035805	mzVault	MSI_level2	pos	7.56997e+08	6.76695e+08	6.39951e+08	5.93262e+08	6.28554e+08	3.56664e+07	6.74891e+08	6.65246e+08	6.83779e+08	7.24694e+08	6.48109e+08	6.82618e+08	7.31981e+08	6.43352e+08	7.4027e+08	4.02689e+06	3.85007e+06	4.47477e+06	4.06084e+06	8.16307e+08
M209T276	Dihydrosinapic acid	209.081	275.7	226.084	0.147	C11H14O5	[M-H2O+H]+	Phenylpropanoic acids					HMDB0041727	HMDB	MSI_level2	pos	6.71362e+06	2.86142e+07	2.69595e+07	2.97111e+07	2.94927e+07	1.43536e+07	2.74927e+07	3.7403e+07	2.57064e+07	3.10173e+07	3.09376e+07	2.59267e+07	2.98441e+07	2.94464e+07	4.21482e+07	8.88136e+06	9.21066e+06	9.82455e+06	3.85046e+07	7.63574e+06
M312T846	2(R)-hydroxyicosanoic acid	312.243	846	328.298	0.149	C20H40O3	[M-OH+H]+	Fatty Acyls	Fatty acids and conjugates			16742-48-6	HMDB0061659	mzVault	MSI_level2	pos	6.32888e+06	9.61231e+06	8.36015e+06	1.64975e+06	6.7223e+06	5.51388e+06	1.50391e+07	2.03599e+07	7.06393e+06	7.20255e+06	6.8032e+06	1.94045e+06	1.10894e+07	2.20125e+06	1.61169e+06	3.91761e+06	2.41647e+07	2.67368e+06	2.04428e+07	1.75278e+07
M415T946	Coriandrinonediol	415.357	946	458.376	0.149	C30H50O3	[M-CO2+H]+	Prenol lipids	Triterpenoids			87018-23-3	HMDB0038799	HMDB	MSI_level2	pos	1.65817e+08	1.17138e+08	5.05876e+07	1.58787e+08	4.11713e+07	6.05346e+07	3.65675e+07	1.51496e+08	1.02823e+08	1.89972e+08	1.28807e+08	1.24601e+07	1.17407e+08	1.53482e+08	1.40558e+08	233818	2.23802e+07	3.26197e+07	297457	6.55208e+07
M283T905	2-Nonadecanone	283.263	905.5	282.292	0.151	C19H38O	[M+H]+	Organooxygen compounds	Carbonyl compounds			629-66-3	HMDB0061862	HMDB	MSI_level2	pos	1.52493e+08	1.17305e+08	8.06521e+07	8.38311e+07	9.07779e+07	1.18886e+08	7.30924e+07	9.53332e+07	1.17565e+08	1.05243e+08	5.6528e+07	6.76693e+07	1.15742e+08	5.99697e+07	7.72435e+07	1.32393e+08	2.25555e+07	1.32903e+08	3.15081e+07	9.3162e+07
M181T320_2	Nitrofurazone	181.049	320.5	198.039	0.179	C6H6N4O4	[M-H2O+H]+	Furans	Nitrofurans	C08042		1217220-85-3	HMDB0014480	mzVault	MSI_level2	pos	7.71704e+06	5.87278e+06	2.44924e+06	8.84008e+06	2.74237e+06	2.45993e+06	2.6926e+06	2.70475e+06	1.36702e+07	1.14568e+07	2.88266e+06	8.49087e+06	2.34048e+06	1.0351e+07	6.99427e+06	1.42721e+07	1.89215e+07	1.64932e+07	4.28335e+06	4.5304e+06
M181T147_1	beta-D-Galactose	181.049	146.9	180.063	0.183	C6H12O6	[M+H]+	Organooxygen compounds	Carbohydrates and carbohydrate conjugates	C00962		105430-43-1	HMDB0003449	HMDB	MSI_level2	pos	1.31775e+07	2.08121e+07	2.42763e+07	3.72069e+07	3.5125e+07	2.89792e+07	1.39597e+07	5.87654e+06	2.4537e+07	2.32499e+07	4.12321e+07	1.64857e+07	2.12812e+07	2.50895e+07	2.55291e+07	8.97072e+07	8.66885e+07	3.85546e+07	4.1422e+07	1.08587e+08
M326T814	Oleoylethanolamide	326.305	814.1	325.298	0.184	C20H39NO2	[M+H]+	Organonitrogen compounds	Amines	C20792	Signal transduction	111-58-0	HMDB0002088	Metlin	MSI_level2	pos	3.12371e+07	3.13339e+07	3.63015e+07	3.17968e+07	3.13188e+07	3.99171e+07	3.69873e+07	4.41437e+07	3.74639e+07	3.55066e+07	4.18809e+07	3.94893e+07	4.36088e+07	3.63601e+07	3.80003e+07	3.86979e+06	2.22012e+06	3.47175e+06	2.72125e+06	3.65479e+06
M201T100	gamma-Glutamylalanine	201.123	99.6	218.09	0.188	C8H14N2O5	[M-H2O+H]+	Carboxylic acids and derivatives	Amino acids, peptides, and analogues	C03738		42592-56-3	HMDB0006248	HMDB	MSI_level2	pos	1.99413e+07	2.57007e+07	2.00162e+07	2.18417e+07	2.14286e+07	2.16215e+07	1.70079e+07	2.36403e+07	1.84438e+07	1.73969e+07	1.66006e+07	1.78955e+07	1.92651e+07	1.5567e+07	1.71631e+07	1.50125e+07	2.16418e+07	1.747e+07	1.54964e+07	2.45255e+07
M311T809	FA 20_1	311.295	809.4	310.287	0.189	C20H38O2	[M+H]+			C21946		17735-94-3	HMDB0035159	HMDB	MSI_level2	pos	9.35889e+06	7.66335e+06	1.27999e+07	7.43672e+06	1.37691e+07	1.11951e+07	8.59987e+06	6.63442e+06	2.37594e+06	1.3102e+07	1.15531e+07	4.01413e+06	1.24386e+07	8.73057e+06	6.23543e+06	3.74178e+08	3.73281e+08	4.59832e+08	4.09738e+07	1.51367e+08
M163T710	Nicotine	163.039	709.8	162.116	0.19	C10H14N2	[M+H]+	Pyridines and derivatives	Pyrrolidinylpyridines	C00745	Environmental adaptation; Biosynthesis of other secondary metabolites; Xenobiotics biodegradation and metabolism; Substance dependence; Chemical structure transformation maps; Global and overview maps	54-11-5	HMDB0001934	Metlin	MSI_level2	pos	1.44261e+07	1.09942e+07	1.29845e+07	1.9343e+07	3.4161e+06	1.70401e+07	1.3145e+07	1.9172e+07	1.06775e+07	1.34426e+07	1.79906e+07	1.50995e+07	3.12483e+06	1.58485e+07	1.33501e+07	1.02193e+08	3.0069e+08	1.06445e+08	1.02205e+08	9.08873e+07
M177T60	2-Isopropylmalic acid	177.102	60	176.068	0.195	C7H12O5	[M+H]+	Fatty Acyls	Fatty acids and conjugates	C02504	Carbohydrate metabolism; Amino acid metabolism; Global and overview maps	49601-06-1	HMDB0000402	Metlin	MSI_level2	pos	6.35292e+06	6.08258e+06	4.13002e+06	5.50022e+06	3.36091e+06	3.32327e+06	5.01108e+06	2.77761e+06	2.47468e+06	4.97101e+06	3.23411e+06	2.6155e+06	7.36154e+06	7.45268e+06	2.58699e+06	3.44253e+06	3.48732e+06	3.93228e+06	3.67074e+06	4.42932e+06
M166T579	5-Methyl-2-(1-pyrrolidinyl)-2-cyclopenten-1-one	166.05	578.6	165.115	0.195	C10H15NO	[M+H]+	Pyrrolidines				4933-43-1	HMDB0039679	HMDB	MSI_level2	pos	7.17614e+06	7.91037e+06	7.80797e+06	8.12554e+06	7.5285e+06	2.33178e+07	9.29709e+06	7.5467e+06	7.40882e+06	2.36233e+07	8.2252e+06	6.88201e+06	7.1953e+06	8.70899e+06	8.57155e+06	2.22878e+07	2.26979e+07	2.36887e+07	2.17703e+07	1.93892e+07
M219T95	(2Z,6Z,10Z)-2,6,9,9-Tetramethylcycloundeca-2,6,10-trien-1-one	219.097	95.4	218.167	0.2	C15H22O	[M+H]+	Prenol lipids	Sesquiterpenoids				HMDB0245523	mzVault	MSI_level2	pos	2.27151e+08	2.49606e+08	2.51268e+08	2.45266e+08	2.46736e+08	2.13594e+08	2.14384e+08	2.19591e+08	2.11962e+08	2.03143e+08	2.16261e+08	1.85973e+08	1.83804e+08	1.90409e+08	1.84803e+08	1.65937e+08	1.63715e+08	1.43132e+08	1.09313e+08	3.88763e+08
M167T674	6-Hexyltetrahydro-2H-pyran-2-one	167.143	673.6	184.146	0.2	C11H20O2	[M-H2O+H]+	Lactones	Delta valerolactones			710-04-3	HMDB0036784	mzVault	MSI_level2	pos	1.43729e+07	1.68341e+07	1.83151e+07	1.32277e+07	1.69853e+07	2.34952e+07	2.12701e+07	2.12228e+07	1.40271e+07	1.53258e+07	1.23288e+07	1.36383e+07	1.29839e+07	1.29506e+07	1.21946e+07	1.85541e+07	2.00264e+07	5.98617e+07	1.92231e+07	1.7009e+07
M167T874	2-(2,2,3-trimethyl-4-oxocyclopentyl)acetic acid	167.143	873.6	184.11	0.2	C10H16O3	[M-H2O+H]+			C20324				mzVault	MSI_level2	pos	1.80614e+07	1.98101e+07	1.30589e+07	3.20698e+06	1.14525e+07	1.38389e+07	1.58355e+07	1.12731e+07	4.09664e+06	1.30686e+07	3.3419e+06	3.39782e+06	1.78791e+07	3.09117e+06	2.19158e+07	8.84726e+06	4.50187e+06	7.53782e+06	1.92243e+07	5.98885e+06
M149T804	Pentylbenzene	149.132	804.5	148.125	0.201	C11H16	[M+H]+	Benzene and substituted derivatives				538-68-1	HMDB0059834	HMDB	MSI_level2	pos	7.97088e+06	2.8859e+07	3.93403e+07	3.28711e+07	7.38069e+06	4.25771e+07	3.52836e+07	9.57242e+06	5.01764e+07	3.07852e+07	3.4049e+07	7.68144e+07	3.41084e+07	7.22724e+07	8.23285e+06	1.43743e+07	7.72611e+07	1.5222e+07	1.52079e+07	1.13482e+07
M557T908	3-Eicosyne	557.456	908	278.297	0.202	C20H38	[2M+H]+	Unsaturated hydrocarbons	Acetylenes			61886-66-6	HMDB0041106	mzVault	MSI_level2	pos	4.56496e+07	3.14958e+07	8.38264e+07	1.46439e+07	4.83595e+07	3.01078e+07	4.15382e+07	3.74154e+07	6.73818e+07	1.29815e+07	2.98724e+07	5.3773e+07	2.90129e+07	9.82811e+06	4.88044e+07	340725	1.23733e+07	1.57256e+07	1.27679e+07	799356
M478T836	LysoPE(18_2(9Z,12Z)_0_0)	478.293	836.2	477.286	0.207	C23H44NO7P	[M+H]+	Glycerophospholipids	Glycerophosphoethanolamines			85046-18-0	HMDB0011507	HMDB	MSI_level2	pos	2.85819e+08	5.67213e+08	4.46998e+08	4.82113e+08	2.85844e+08	6.1755e+08	3.61139e+08	6.83954e+08	6.59881e+08	2.28956e+08	6.30873e+08	5.57197e+08	5.38287e+08	3.47468e+08	2.75251e+08	6.20233e+07	5.71312e+07	2.65342e+07	8.53654e+07	5.61346e+07
M291T581	3-Methyl-5-pentyl-2-furannonanoic acid	291.195	581.2	308.235	0.207	C19H32O3	[M-H2O+H]+	Fatty Acyls	Fatty acids and conjugates			57818-39-0	HMDB0031091	HMDB	MSI_level2	pos	1.61345e+08	1.62047e+08	1.66604e+08	1.73415e+08	1.74967e+08	2.07755e+08	1.63658e+08	1.62622e+08	1.69603e+08	1.76508e+08	2.09853e+08	1.72305e+08	1.84217e+08	1.73659e+08	1.71283e+08	5.87411e+07	5.13575e+07	5.91147e+07	5.74597e+07	2.52035e+08
M154T391	Gabapentin	154.123	391.5	171.126	0.218	C9H17NO2	[M-H2O+H]+	Carboxylic acids and derivatives	Amino acids, peptides, and analogues	C07018		1126623-20-8	HMDB0005015	MoNA	MSI_level2	pos	5.68923e+06	7.37365e+06	7.04259e+06	2.48644e+06	7.16965e+06	2.81019e+06	7.22193e+06	7.35089e+06	2.85298e+06	1.25801e+07	7.25683e+06	6.43621e+06	2.57945e+06	2.54734e+06	4.11339e+06	3.68356e+06	2.9176e+06	2.86562e+06	1.24829e+07	1.5758e+07
M136T61	Isothiocyanatobenzene	136.112	61	135.014	0.219	C7H5NS	[M+H]+	Benzene and substituted derivatives					HMDB0253699	HMDB	MSI_level2	pos	1.77812e+06	4.27048e+06	2.05139e+06	2.22267e+06	4.90846e+06	5.13484e+06	2.45919e+06	3.24874e+06	942362	3.4032e+06	2.31138e+06	5.24389e+06	2.90414e+06	1.09646e+06	2.16837e+06	1.59726e+07	9.39948e+06	5.97267e+06	6.13479e+06	6.04742e+06
M153T35	Piperitone	153.102	34.8	152.12	0.226	C10H16O	[M+H]+	Prenol lipids	Monoterpenoids	C09885		89-81-6	HMDB0034975	mzVault	MSI_level2	pos	1.06082e+07	1.06817e+07	1.3653e+07	5.46718e+06	1.00259e+07	8.73793e+06	7.51674e+06	1.09906e+07	8.23079e+06	8.00193e+06	8.81929e+06	6.22245e+06	2.62549e+06	7.75073e+06	1.53825e+06	3.47263e+07	1.96087e+07	1.7295e+07	1.8614e+07	1.73828e+07
M211T875	Fluorocitric acid	211.169	874.6	210.018	0.226	C6H7FO7	[M+H]+					357-89-1	HMDB0031255	HMDB	MSI_level2	pos	2.71138e+07	2.2902e+07	1.8982e+07	1.48472e+07	1.81502e+07	1.63173e+07	2.09251e+07	1.49873e+07	2.2251e+07	1.76314e+07	1.06476e+07	1.24148e+07	1.67287e+07	1.16743e+07	1.52711e+07	1.32581e+07	1.40339e+07	1.32253e+07	4.35533e+07	9.40204e+06
M759T842_1	PC(20_4(8Z,11Z,14Z,17Z)_18_4(6Z,9Z,12Z,15Z))	758.548	841.9	801.531	0.228	C46H76NO8P	[M-CO2+H]+	Glycerophospholipids	Glycerophosphocholines				HMDB0008470	HMDB	MSI_level2	pos	1.80552e+08	1.74968e+08	6.45905e+08	7.17369e+08	7.59301e+06	8.79151e+08	4.78462e+07	1.17512e+08	4.44125e+08	2.05381e+08	1.40874e+08	2.7336e+06	1.54628e+08	8.34549e+07	1.22767e+08	4.75876e+08	6.86023e+08	8.38233e+08	1.44357e+09	7.54082e+08
M321T922	FA 22_1	321.315	922.4	338.318	0.232	C22H42O2	[M-H2O+H]+			C08316	Lipid metabolism	112-86-7	HMDB0002068	HMDB	MSI_level2	pos	3.02355e+08	3.25665e+08	2.75459e+08	3.6518e+08	3.85886e+08	3.89266e+08	3.15204e+08	2.32887e+08	7.20811e+07	2.64851e+08	3.23806e+08	3.94561e+08	4.4201e+07	9.1927e+07	4.2634e+08	3.3595e+08	3.08545e+08	3.7136e+08	5.3141e+08	2.7997e+08
M247T366	Methionyl-Proline	247.129	366.2	246.104	0.234	C10H18N2O3S	[M+H]+	Carboxylic acids and derivatives	Amino acids, peptides, and analogues				HMDB0028981	HMDB	MSI_level2	pos	5.75321e+07	4.48041e+07	3.71092e+07	6.78036e+07	4.4257e+07	4.5396e+07	4.05266e+07	4.00481e+07	3.08674e+07	3.38144e+07	4.97302e+07	2.70801e+07	3.42575e+07	3.25165e+07	3.09553e+07	8.49066e+07	8.9058e+07	7.24582e+07	7.03063e+07	1.38108e+08
M121T848	Permanganate	121.101	847.7	119.926	0.234	HMnO4	[M+H]+	Inorganic oxides				13465-41-3	HMDB0001417	HMDB	MSI_level2	pos	3.20522e+07	8.01477e+06	3.46854e+07	3.64356e+07	3.48421e+07	8.98372e+06	8.30749e+06	2.52606e+07	3.58204e+07	4.74364e+07	7.17177e+06	7.21559e+06	3.05093e+07	2.26591e+07	2.37092e+07	7.51106e+07	7.3921e+07	1.67058e+07	1.5433e+07	1.43341e+07
M273T538	Amfenac	273.123	537.7	255.09	0.235	C15H13NO3	[M+NH4]+	Benzene and substituted derivatives	Benzophenones			51579-82-9	HMDB0248289	HMDB	MSI_level2	pos	4.8719e+06	4.27641e+06	6.41499e+06	4.70945e+06	5.64013e+06	3.12809e+06	3.63672e+06	4.39828e+06	2.2353e+06	4.47353e+06	6.48331e+06	5.206e+06	5.27283e+06	5.02468e+06	5.2507e+06	1.14974e+07	9.66083e+06	9.95138e+06	7.48922e+06	7.44259e+06
M322T782_1	Copalic acid	322.201	782.2	304.24	0.235	C20H32O2	[M+NH4]+	Prenol lipids	Diterpenoids			20257-75-4	HMDB0036829	HMDB	MSI_level2	pos	1.03905e+08	9.89693e+07	1.61425e+08	1.82957e+08	2.61306e+08	1.22559e+08	1.76962e+08	2.37184e+08	1.07853e+08	1.10741e+08	2.00208e+08	1.87336e+08	1.77187e+08	1.65558e+08	1.94137e+08	5.63496e+07	3.74979e+07	6.83464e+07	3.84262e+07	2.50376e+07
M245T493	Isoleucyl-Leucine	245.186	493.4	244.179	0.244	C12H24N2O3	[M+H]+	Carboxylic acids and derivatives	Amino acids, peptides, and analogues				HMDB0028911	HMDB	MSI_level2	pos	3.83325e+07	4.44005e+07	9.44373e+06	4.13905e+07	3.31947e+07	1.01507e+08	4.44426e+07	3.94793e+07	3.87083e+07	3.64008e+07	3.66209e+07	7.56971e+07	3.9804e+07	3.4821e+07	3.56482e+07	5.06287e+07	4.69749e+07	3.8236e+07	3.63488e+07	4.37243e+07
M213T355	Leucyl-Valine	213.16	354.9	230.163	0.255	C11H22N2O3	[M-H2O+H]+	Carboxylic acids and derivatives	Amino acids, peptides, and analogues			100758-58-5	HMDB0028942	HMDB	MSI_level2	pos	1.12999e+08	1.00928e+08	9.87299e+07	1.01164e+08	1.0126e+08	2.10887e+07	8.78093e+07	2.02957e+07	1.05351e+08	1.05451e+08	1.11369e+08	2.31136e+07	9.61171e+07	1.00777e+08	2.34973e+07	8.2953e+07	1.40156e+08	1.49395e+08	1.21289e+07	1.39844e+08
M213T344	Naproxen	213.16	344.3	230.094	0.255	C14H14O3	[M-H2O+H]+	Naphthalenes		C01517		131991-52-1	HMDB0001923	HMDB	MSI_level2	pos	1.87062e+08	1.80559e+08	1.6809e+08	1.6443e+08	1.65717e+08	1.74169e+08	1.81566e+08	4.51504e+07	1.87295e+08	1.93768e+08	1.73184e+08	2.14861e+08	1.89451e+08	1.6838e+08	1.84665e+08	2.52282e+08	2.4029e+08	2.57123e+08	2.24937e+07	2.05955e+08
M191T534	Hydroquinone sulfate	191.107	534.3	189.994	0.257	C6H6O5S	[M+H]+	Organic sulfuric acids and derivatives	Arylsulfates			17438-29-8	HMDB0240263	mzVault	MSI_level2	pos	2.79209e+07	2.65901e+07	2.76742e+07	2.74694e+07	3.7247e+07	2.34026e+07	2.48282e+07	2.01406e+07	2.45162e+07	3.30245e+07	2.95011e+07	2.78156e+07	3.15929e+07	3.96769e+07	3.03621e+07	8.48381e+07	4.8445e+07	6.68356e+07	9.52899e+07	6.97148e+07
M152T515	1,2-Benzisothiazol-3(2H)-one	152.017	515.2	151.009	0.26	C7H5NOS	[M+H]+	Benzothiazoles				1329616-16-1	HMDB0034413	HMDB	MSI_level2	pos	1.43682e+06	1.49847e+06	1.70675e+06	6.35041e+06	8.20963e+06	8.56787e+06	1.23366e+07	9.50032e+06	6.22619e+06	5.80693e+06	2.27174e+06	9.7306e+06	8.46091e+06	8.55112e+06	8.41611e+06	1.83343e+07	1.89949e+07	2.1535e+07	2.27394e+07	1.39956e+07
M242T520	Hexadecylamine	242.154	520	241.277	0.277	C16H35N	[M+H]+	Organonitrogen compounds	Amines			1191245-82-5	HMDB0243891	mzVault	MSI_level2	pos	3.29793e+06	5.58364e+06	5.10167e+06	3.29256e+06	5.57808e+06	2.07088e+06	4.97315e+06	4.30339e+06	4.21285e+06	7.66401e+06	7.09874e+06	3.72414e+06	5.04569e+06	3.78694e+06	4.73877e+06	703783	1.03874e+09	433570	6.28102e+08	1.7031e+09
M254T894	Geranyl tiglate	254.248	894	236.178	0.278	C15H24O2	[M+NH4]+	Fatty Acyls	Fatty alcohol esters			61827-81-4	HMDB0032292	mzVault	MSI_level2	pos	8.01368e+07	6.44689e+07	4.85411e+07	7.69229e+07	2.70697e+07	3.81247e+07	3.65056e+07	5.54079e+07	2.58996e+07	5.35698e+07	4.15312e+07	4.88915e+07	9.55498e+06	6.67244e+07	5.55391e+07	1.37185e+08	2.79025e+07	2.04089e+07	2.79101e+07	2.28279e+07
M249T618	Dapsone	249.112	617.5	248.062	0.281	C12H12N2O2S	[M+H]+	Benzene and substituted derivatives	Benzenesulfonyl compounds	C07666		1632119-29-9	HMDB0014395	mzVault	MSI_level2	pos	1.48854e+07	1.40317e+07	1.42633e+07	3.30115e+06	1.61638e+07	3.0433e+06	3.20354e+06	2.72362e+06	3.30677e+06	1.68597e+07	1.90557e+07	1.54392e+07	1.9403e+07	1.63296e+07	3.63109e+06	4.77129e+06	4.62269e+06	5.17073e+06	5.22851e+06	2.60296e+07
M174T421_2	2,6-Dimethyl-naphtalene	174.149	421.3	156.094	0.281	C12H12	[M+NH4]+	Naphthalenes		C14330		96789-56-9	HMDB0059764	mzVault	MSI_level2	pos	9.0672e+07	8.54254e+07	8.87746e+07	8.46197e+07	9.12283e+07	8.0831e+07	8.68589e+07	7.72985e+07	7.35586e+07	8.08659e+07	7.73137e+07	7.32821e+07	7.90912e+07	7.52839e+07	7.68328e+07	1.33862e+08	1.38104e+08	3.96508e+07	1.42058e+08	2.9754e+07
M785T860	PC(20_5(5Z,8Z,11Z,14Z,17Z)_20_4(8Z,11Z,14Z,17Z))	784.564	859.7	827.546	0.283	C48H78NO8P	[M-CO2+H]+	Glycerophospholipids	Glycerophosphocholines				HMDB0008510	HMDB	MSI_level2	pos	1.06675e+08	5.48498e+07	6.2285e+07	7.24786e+07	5.89525e+07	5.35342e+07	5.99019e+07	4.94537e+07	6.28539e+07	8.33978e+07	3.4076e+08	4.90088e+07	1.07454e+08	3.45641e+07	1.14982e+08	1.07356e+09	1.12372e+08	1.102e+08	8.83088e+08	2.08997e+08
M257T807	Butyl dodecanoate	257.175	806.9	256.24	0.285	C16H32O2	[M+H]+	Fatty Acyls	Fatty acid esters			106-18-3	HMDB0032065	HMDB	MSI_level2	pos	1.24614e+07	1.12021e+07	1.4459e+07	8.73714e+06	9.11652e+06	1.54488e+07	1.06761e+07	1.12426e+07	1.02187e+07	1.09888e+07	1.46162e+07	9.57893e+06	1.25309e+07	1.54344e+07	1.56479e+07	7.28796e+07	1.72043e+07	2.04612e+07	1.7566e+07	1.53619e+07
M178T162	Phenmetrazine	178.086	162.3	177.115	0.286	C11H15NO	[M+H]+	Oxazinanes	Morpholines	C07432		134-49-6	HMDB0014968	HMDB	MSI_level2	pos	8.60818e+07	8.94199e+07	7.79677e+07	7.02374e+07	7.4079e+07	1.27098e+08	1.14973e+08	1.19632e+08	1.1526e+08	1.2945e+08	8.70307e+07	1.61404e+08	1.99367e+08	1.30698e+08	1.63863e+08	1.05874e+08	9.48221e+07	1.60175e+08	1.20212e+08	7.45758e+07
M308T614	Betaxolol	308.222	613.9	307.215	0.296	C18H29NO3	[M+H]+	Phenols	Tyrosols and derivatives	C75987		108008-51-1	HMDB0014341	Metlin	MSI_level2	pos	1.50589e+08	1.54567e+08	1.82496e+08	1.80552e+08	1.3538e+08	1.57543e+08	1.80156e+08	1.89008e+08	1.2426e+08	1.27008e+08	2.28542e+08	2.20502e+08	1.28537e+08	1.72489e+08	1.2309e+08	5.06406e+07	4.29214e+07	2.07707e+07	3.9196e+07	3.89508e+07
M159T666	N-Acetyl-L-aspartic acid	159.044	666	175.048	0.297	C6H9NO5	[M-NH3+H]+	Carboxylic acids and derivatives	Amino acids, peptides, and analogues	C01042	Amino acid metabolism; Global and overview maps	2545-40-6	HMDB0000812	HMDB	MSI_level2	pos	4.33168e+06	6.38833e+06	5.18191e+06	4.25725e+06	4.80707e+06	6.68269e+06	5.2231e+06	4.5317e+06	4.05583e+06	4.70587e+06	6.25249e+06	5.84276e+06	6.18709e+06	5.12044e+06	6.39069e+06	1.18055e+07	2.14736e+07	2.16667e+07	1.22264e+07	1.63733e+07
M351T723	Estrone sulfate	351.123	723.3	350.119	0.301	C18H22O5S	[M+H]+	Steroids and steroid derivatives	Sulfated steroids	C02538	Lipid metabolism; Digestive system	481-97-0	HMDB0001425	HMDB	MSI_level2	pos	8.09431e+07	7.84161e+07	9.02843e+07	1.01404e+08	1.03068e+08	9.71713e+07	8.4343e+07	1.04091e+08	1.59062e+08	2.09888e+08	1.08361e+08	1.20351e+08	1.09315e+08	7.24531e+07	1.14326e+08	4.503e+07	3.64381e+07	4.7865e+07	3.84029e+07	3.31811e+07
M300T969	Pristanal	300.29	969.1	282.292	0.306	C19H38O	[M+NH4]+	Prenol lipids	Diterpenoids			105373-75-9	HMDB0001958	mzVault	MSI_level2	pos	1.15132e+08	9.14723e+07	1.10616e+08	1.06449e+08	1.25052e+08	1.1132e+08	1.13528e+08	1.30705e+08	9.21753e+07	9.87308e+07	1.29106e+08	9.88668e+07	1.15963e+08	1.13776e+08	1.21421e+08	6.54016e+07	6.87712e+07	6.5139e+07	4.65937e+07	3.52324e+07
M201T462	Serylisoleucine	201.123	461.5	218.127	0.309	C9H18N2O4	[M-H2O+H]+	Carboxylic acids and derivatives	Amino acids, peptides, and analogues			91086-51-0	HMDB0029042	HMDB	MSI_level2	pos	1.92018e+08	2.42206e+08	1.78716e+08	1.9751e+08	1.62259e+08	2.02049e+08	2.13241e+08	2.17791e+08	2.19124e+08	1.97791e+08	2.17711e+08	2.51028e+08	2.20569e+08	2.10354e+08	2.03922e+08	3.6504e+08	3.56547e+08	2.59747e+08	2.43424e+08	2.74733e+08
M224T303	Bucetin	224.092	302.9	223.121	0.311	C12H17NO3	[M+H]+			C71309		156674-10-1		mzVault	MSI_level2	pos	4.19332e+06	7.56477e+06	8.03656e+06	7.10212e+06	8.8213e+06	1.06992e+07	7.2782e+06	1.15358e+07	8.00221e+06	7.26563e+06	6.7077e+06	3.75738e+06	8.69215e+06	9.99272e+06	8.46823e+06	2.55909e+06	2.20607e+06	2.96812e+06	2.26104e+06	2.71515e+06
M224T249	4-[(Hydroxymethyl)nitrosoamino]-1-(3-pyridinyl)-1-butanone	224.092	249.5	223.096	0.311	C10H13N3O3	[M+H]+	Organooxygen compounds	Carbonyl compounds	C19563	Xenobiotics biodegradation and metabolism	136003-99-1	HMDB0062382	mzVault	MSI_level2	pos	2.26242e+07	2.35502e+07	3.2402e+07	1.16977e+07	1.05945e+07	3.51828e+07	4.82084e+07	3.93989e+08	2.35172e+07	1.43199e+07	1.56046e+07	4.33003e+07	2.84734e+07	3.14251e+07	2.867e+07	4.50717e+06	4.44026e+06	4.42656e+06	4.08148e+06	4.02988e+06
M207T525	Hexathiepane	207.101	524.7	205.848	0.318	CH2S6	[M+H]+					17233-71-5	HMDB0035871	mzVault	MSI_level2	pos	2.41446e+07	1.1078e+07	1.30145e+07	1.34583e+07	2.06188e+07	1.18327e+07	1.19052e+07	1.01097e+07	1.76051e+07	1.24146e+07	1.70888e+07	1.16305e+07	1.13816e+07	2.05434e+07	1.88029e+07	3.25376e+07	3.24663e+07	3.43571e+07	4.37586e+07	2.35552e+07
M153T38	3-(4-Hydroxyphenyl)-1-propanol	153.066	37.7	152.084	0.319	C9H12O2	[M+H]+	Phenols	1-hydroxy-2-unsubstituted benzenoids			10210-17-0	HMDB0032599	HMDB	MSI_level2	pos	4.54521e+06	3.01002e+06	5.69076e+06	7.00585e+06	4.79537e+06	2.51505e+06	3.53892e+06	3.24428e+06	6.92167e+06	3.33859e+06	4.85552e+06	2.87651e+06	4.41154e+06	6.95564e+06	2.78884e+06	4.03862e+07	2.3157e+07	2.37178e+07	2.1047e+07	1.90109e+07
M457T386	N,N,N-Trimethyl-L-alanyl-L-proline betaine	457.302	386.3	228.147	0.32	C11H20N2O3	[2M+H]+	Carboxylic acids and derivatives	Amino acids, peptides, and analogues			2177265-93-7	HMDB0240365	HMDB	MSI_level2	pos	5.05179e+07	6.0599e+07	5.26525e+07	7.70803e+07	5.77303e+07	5.15888e+07	4.85852e+07	6.31321e+07	4.02522e+07	5.06025e+07	4.78399e+07	5.03209e+07	4.38551e+07	4.27231e+07	5.49302e+07	2.15542e+07	2.39858e+07	1.75758e+07	1.87056e+07	2.82641e+07
M163T161	Zwiebelane B	163.075	161.5	162.017	0.321	C6H10OS2	[M+H]+	Organooxygen compounds	Carbohydrates and carbohydrate conjugates			120709-22-0	HMDB0040718	HMDB	MSI_level2	pos	3.80884e+08	3.95842e+08	9.68737e+07	1.08439e+08	9.85127e+07	4.74836e+08	8.41747e+08	1.44588e+08	3.21864e+08	3.10083e+08	2.52668e+07	5.47224e+08	5.10487e+08	3.87177e+08	3.70187e+08	2.25399e+07	1.86605e+07	4.21985e+07	3.98187e+07	8.85598e+06
M151T501	oxfenicine	151.075	501	167.058	0.323	C8H9NO3	[M-NH3+H]+			C12323	Biosynthesis of other secondary metabolites; Global and overview maps; Metabolism of terpenoids and polyketides	32462-30-9		BioDeepDB	MSI_level2	pos	2.58346e+07	1.8035e+07	3.25662e+07	2.14696e+07	4.4037e+07	2.277e+07	2.64036e+07	2.41961e+07	4.21983e+07	2.15719e+07	2.71738e+07	2.4038e+07	5.35625e+06	3.74787e+07	2.06106e+07	5.91375e+07	1.05246e+07	1.34932e+07	1.30144e+07	1.13771e+07
M202T518	Tanakine	202.123	518.4	219.126	0.328	C13H17NO2	[M-H2O+H]+	Indoles and derivatives	Indoles			106449-15-4	HMDB0033430	HMDB	MSI_level2	pos	1.8819e+06	2.60594e+06	2.13497e+06	2.15606e+06	2.81254e+06	3.11596e+06	1.87071e+06	2.15744e+06	2.55122e+06	3.7847e+06	8.49901e+06	2.0241e+06	1.30179e+07	1.10135e+07	2.16448e+06	1.71539e+07	1.52468e+07	1.23312e+07	1.33053e+07	2.04484e+06
M146T388	Methyl aminolevulinate	146.118	388.3	145.074	0.338	C6H11NO3	[M+H]+	Carboxylic acids and derivatives	Amino acids, peptides, and analogues			33320-16-0	HMDB0015127	HMDB	MSI_level2	pos	1.28328e+08	1.16899e+08	9.93913e+07	9.36142e+07	1.13384e+08	1.01252e+08	9.9215e+07	8.42089e+07	1.15882e+08	1.02411e+08	9.71852e+07	9.0286e+07	9.97629e+07	9.58883e+07	1.01325e+08	3.27515e+07	2.6289e+07	3.52659e+07	2.89803e+07	2.87826e+07
M229T299	Leucylproline	229.118	298.6	228.147	0.341	C11H20N2O3	[M+H]+	Carboxylic acids and derivatives	Amino acids, peptides, and analogues			6403-35-6	HMDB0011175	HMDB	MSI_level2	pos	3.16156e+07	3.08836e+07	3.07716e+07	3.56109e+07	3.39091e+07	3.64925e+07	4.62852e+07	3.59939e+07	3.30707e+07	3.47615e+07	3.38344e+07	3.31979e+07	6.00485e+07	4.10366e+07	4.324e+07	1.35439e+07	4.23849e+07	4.28225e+07	3.65429e+07	6.72938e+07
M229T200	Dosanex	229.118	199.6	228.067	0.341	C10H13ClN2O2	[M+H]+			C11011		19937-59-8		mzVault	MSI_level2	pos	2.82085e+08	4.10755e+08	3.23673e+08	3.4045e+08	3.207e+08	4.01946e+08	3.42955e+08	3.35553e+08	3.11677e+08	2.96568e+08	3.20824e+08	2.8906e+08	3.04245e+08	3.03746e+08	2.93768e+08	1.04051e+08	1.15508e+08	8.81149e+07	9.63076e+07	1.1273e+08
M269T302	Dexrazoxane	269.113	302.4	268.117	0.346	C11H16N4O4	[M+H]+	Carboxylic acids and derivatives	Amino acids, peptides, and analogues	C74037		83713-23-9	HMDB0014524	mzVault	MSI_level2	pos	4.92906e+08	4.82979e+08	4.66462e+08	4.47732e+08	4.97365e+08	4.43268e+08	4.15371e+08	4.20697e+08	4.48402e+08	4.30022e+08	5.02452e+08	4.25554e+08	4.73991e+08	4.70205e+08	4.45634e+08	6.31629e+07	6.00884e+07	9.09038e+07	6.86814e+07	5.61707e+08
M185T492	Vasicinone	185.071	492	202.074	0.349	C11H10N2O2	[M-H2O+H]+			C10744		486-64-6		MoNA	MSI_level2	pos	2.58595e+07	1.96128e+07	2.92832e+07	2.29659e+07	2.09249e+07	4.76389e+07	2.89951e+07	1.35343e+07	1.61373e+07	2.63195e+07	2.42389e+07	1.74884e+07	2.16114e+07	2.99595e+07	2.4667e+07	1.1936e+07	6.28304e+06	7.28208e+06	9.23444e+06	5.43463e+06
M204T514	1-Carboxyethylleucine	204.123	513.9	203.116	0.35	C9H17NO4	[M+H]+	Carboxylic acids and derivatives	Amino acids, peptides, and analogues			179795-15-4	HMDB0240626	HMDB	MSI_level2	pos	1.59876e+08	2.32466e+08	2.66633e+08	3.0454e+08	1.64073e+08	1.55952e+08	2.15984e+08	2.2463e+08	2.25645e+08	2.001e+08	2.37574e+08	1.89601e+08	1.25204e+08	2.04606e+08	2.12252e+08	1.2122e+08	1.22311e+08	1.06086e+08	1.03276e+08	1.13092e+08
M204T344	3-Indolebutyric acid	204.123	344.1	203.095	0.35	C12H13NO2	[M+H]+			C11284		133-32-4	HMDB0002096	HMDB	MSI_level2	pos	4.61535e+07	4.49087e+07	4.88875e+07	5.09433e+07	5.32919e+07	4.6998e+07	3.62552e+07	3.46072e+07	4.13703e+07	3.89939e+07	4.1994e+07	3.75783e+07	4.53014e+07	4.31017e+07	3.98932e+07	4.96613e+07	3.19706e+07	3.95874e+07	3.45064e+07	2.04242e+07
M296T321_1	Tyrosyl-Asparagine	296.124	321.2	295.117	0.366	C13H17N3O5	[M+H]+	Carboxylic acids and derivatives	Amino acids, peptides, and analogues				HMDB0029100	mzVault	MSI_level2	pos	3.80995e+07	3.09202e+07	3.10201e+07	3.19694e+07	3.14307e+07	2.70203e+07	2.78614e+07	2.15099e+07	2.78404e+07	3.19228e+07	2.88478e+07	2.52341e+07	3.22969e+07	2.94111e+07	3.22524e+07	2.70089e+07	2.91289e+07	3.62095e+07	3.10753e+07	1.35528e+07
M147T592	m-Dichlorobenzene	147.044	591.7	145.969	0.367	C6H4Cl2	[M+H]+	Benzene and substituted derivatives	Halobenzenes	C19397		63697-17-6	HMDB0059855	HMDB	MSI_level2	pos	9.80249e+06	9.52466e+06	2.88167e+07	2.64728e+07	5.61214e+07	8.45488e+06	8.89942e+06	8.97934e+06	2.53687e+07	4.54221e+07	5.2421e+07	4.61801e+07	6.54301e+07	4.67043e+07	4.83149e+07	1.55728e+07	1.65549e+07	7.33946e+07	5.82485e+07	1.39632e+07
M372T629	Prostaglandin E1	372.274	629.1	354.241	0.368	C20H34O5	[M+NH4]+	Fatty Acyls	Eicosanoids	C04741		745-65-3	HMDB0001442	mzVault	MSI_level2	pos	1.33268e+07	1.07974e+07	1.94078e+07	9.0798e+06	1.14869e+07	1.0469e+07	1.00893e+07	1.26379e+07	1.11564e+07	1.48119e+07	1.18117e+07	1.32721e+07	9.75576e+06	1.13338e+07	2.5782e+07	4.12577e+06	3.94513e+06	2.32525e+06	7.70954e+06	4.41636e+06
M246T89	Valyllysine	246.181	88.5	245.174	0.369	C11H23N3O3	[M+H]+	Carboxylic acids and derivatives	Amino acids, peptides, and analogues			22677-62-9	HMDB0029132	HMDB	MSI_level2	pos	4.91633e+08	4.7728e+08	2.50455e+08	2.52677e+08	2.56453e+08	2.13419e+08	2.1517e+08	2.11346e+08	4.16471e+08	2.48709e+08	2.66654e+08	2.11298e+08	2.37535e+08	2.21134e+08	2.32034e+08	1.63486e+08	1.64996e+08	1.53984e+08	1.45422e+08	5.67282e+08
M248T98	Lysylthreonine	248.124	97.7	247.153	0.369	C10H21N3O4	[M+H]+	Carboxylic acids and derivatives	Amino acids, peptides, and analogues			97791-84-9	HMDB0028961	HMDB	MSI_level2	pos	8.54085e+07	7.93603e+07	9.88438e+07	8.44543e+07	8.40895e+07	8.34289e+07	6.97998e+07	7.87855e+07	8.18107e+07	6.8553e+07	8.14422e+07	6.63656e+07	8.19347e+07	7.33494e+07	7.5587e+07	3.27548e+07	3.07773e+07	3.09085e+07	4.00254e+07	1.13324e+08
M449T675	Puddumin A	449.12	674.7	448.137	0.37	C22H24O10	[M+H]+	Flavonoids	Flavonoid glycosides			110187-26-3	HMDB0033741	mzVault	MSI_level2	pos	8.89838e+06	7.02189e+06	5.82862e+06	1.42964e+06	7.50693e+06	6.55361e+06	1.79898e+06	1.59818e+06	1.13449e+06	4.87185e+06	5.1876e+06	7.08155e+06	5.97595e+06	7.98767e+06	1.00491e+07	2.03114e+06	1.33589e+06	2.56409e+06	2.18041e+06	2.34261e+06
M219T519_1	Piperic acid	219.065	518.7	218.058	0.376	C12H10O4	[M+H]+	Benzodioxoles				5285-18-7	HMDB0033779	mzVault	MSI_level2	pos	1.64691e+07	1.6554e+07	1.63615e+07	1.41943e+07	2.7753e+07	1.45136e+07	1.6612e+07	1.16656e+07	2.17876e+07	2.08764e+07	9.54898e+06	8.74625e+06	8.89574e+06	1.71885e+07	1.88163e+07	1.52853e+07	1.42164e+07	1.69036e+07	1.46929e+07	2.73288e+07
M219T752	Diphenyl sulfone	219.065	752.1	218.04	0.376	C12H10O2S	[M+H]+	Benzene and substituted derivatives	Benzenesulfonyl compounds			127-63-9	HMDB0251453	HMDB	MSI_level2	pos	1.17576e+07	3.49305e+07	2.12663e+06	1.09965e+07	9.35652e+06	8.49014e+06	2.5503e+06	2.50542e+06	2.01751e+06	1.30782e+07	1.53495e+07	1.88072e+07	1.85038e+07	1.15231e+07	3.25523e+06	4.08941e+06	4.63964e+06	5.43753e+06	4.53757e+06	2.96422e+06
M219T666	8-Hydroxy-2-methoxy-6-methyl-1,4-naphthoquinone	219.065	666	218.058	0.376	C12H10O4	[M+H]+	Naphthalenes	Naphthoquinones			1589-92-0	HMDB0030769	HMDB	MSI_level2	pos	3.96153e+07	5.51237e+07	4.11687e+07	3.7116e+07	4.38466e+07	3.68691e+07	3.63885e+07	3.10715e+07	3.56712e+07	6.14965e+07	4.1722e+07	4.52779e+07	3.91125e+07	4.28041e+07	3.78993e+07	1.81534e+07	1.92101e+07	3.35572e+07	1.79826e+07	1.33599e+07
M547T458	Apigenin 6-C-glucoside 8-C-arabinoside	547.144	458	564.148	0.384	C26H28O14	[M-H2O+H]+	Flavonoids	Flavonoid glycosides				HMDB0029260	mzVault	MSI_level2	pos	3.74696e+07	2.70602e+07	3.31632e+07	3.86228e+07	4.50415e+07	3.57701e+07	3.23495e+07	1.9106e+07	3.61475e+07	3.7259e+07	3.62213e+07	3.47603e+07	3.99479e+07	3.82403e+07	4.02544e+07	9.51292e+06	1.09598e+07	1.45984e+07	1.25475e+07	1.04935e+07
M129T60_2	L-Glutamine	129.066	60.1	146.069	0.384	C5H10N2O3	[M-H2O+H]+	Carboxylic acids and derivatives	Amino acids, peptides, and analogues	C00064	Cancer: overview; Metabolism of cofactors and vitamins; Chemical structure transformation maps; Membrane transport; Nervous system; Excretory system; Digestive system; Carbohydrate metabolism; Nucleotide metabolism; Translation; Amino acid metabolism; Energy metabolism; Global and overview maps	56-85-9	HMDB0000641	Metlin	MSI_level2	pos	3.09817e+06	1.06646e+07	1.45184e+07	5.71404e+07	5.01116e+06	1.42831e+07	1.245e+07	1.47213e+07	1.32025e+07	1.33992e+07	4.78297e+06	4.49935e+07	5.69078e+06	5.19937e+06	4.9071e+07	5.36561e+07	5.18108e+07	3.85785e+07	3.3861e+07	6.35089e+07
M697T907	2-Octaprenyl-3-methyl-5-hydroxy-6-methoxy-1,4-benzoquinone	696.547	907	712.543	0.384	C48H72O4	[M-OH+H]+			C05815	Metabolism of cofactors and vitamins; Global and overview maps	35278-60-5		mzVault	MSI_level2	pos	3.01984e+07	2.06203e+07	3.33751e+07	3.0247e+07	5.24194e+07	5.92902e+07	5.87951e+07	3.74592e+07	3.77892e+07	1.28747e+07	2.97212e+07	1.49387e+07	2.47235e+07	1.12013e+06	3.59481e+07	2.86876e+06	6.30736e+06	5.8358e+08	4.33506e+06	8.27708e+06
M326T709	(6E,8E,10S,12Z)-10-Hydroxy-3-oxooctadecatrienoic acid	326.233	709	308.199	0.386	C18H28O4	[M+NH4]+	Fatty Acyls	Lineolic acids and derivatives			2190486-90-7	HMDB0062359	mzVault	MSI_level2	pos	3.45276e+07	3.28095e+07	3.63745e+07	3.21627e+07	3.79391e+07	3.13334e+07	4.38661e+07	4.73443e+07	3.31489e+07	7.75952e+07	4.58438e+07	3.80499e+07	3.3777e+07	3.82168e+07	3.55492e+07	1.71123e+07	1.5009e+07	1.52804e+07	1.47184e+07	1.33251e+07
M518T813	LysoPC(18_3(9Z,12Z,15Z)_0_0)	518.325	812.5	517.317	0.387	C26H48NO7P	[M+H]+	Glycerophospholipids	Glycerophosphocholines			62512-91-8	HMDB0010388	HMDB	MSI_level2	pos	1.04816e+08	1.45584e+08	1.34485e+08	1.19012e+08	6.84881e+07	1.40094e+08	5.6397e+07	1.73269e+08	1.45808e+08	5.90391e+07	9.66666e+07	9.32132e+07	1.57742e+08	8.18312e+07	5.76209e+07	6.76703e+06	1.45633e+07	7.4412e+06	1.28234e+07	2.03722e+07
M163T754	Diethyl dicarbonate	163.112	753.8	162.053	0.393	C6H10O5	[M+H]+	Organic carbonic acids and derivatives		C11592		1609-47-8	HMDB0032873	HMDB	MSI_level2	pos	4.18185e+07	3.26833e+07	4.59906e+07	4.24971e+07	9.22686e+06	3.94324e+07	4.96992e+07	3.69422e+07	2.94539e+07	3.6542e+07	8.38169e+07	3.68429e+07	3.64573e+07	3.93374e+07	4.02536e+07	1.35025e+07	1.0364e+07	6.9358e+07	1.26323e+07	7.86213e+06
M163T673	4-Isopropylphenylacetaldehyde	163.112	673.4	162.104	0.393	C11H14O	[M+H]+	Prenol lipids	Monoterpenoids			4395-92-0	HMDB0041493	HMDB	MSI_level2	pos	3.29544e+07	6.36162e+06	2.70499e+07	3.32677e+07	3.13393e+07	5.84728e+07	2.89183e+07	3.41877e+07	2.90991e+07	2.93489e+07	6.95728e+07	2.58303e+07	2.86952e+07	3.08637e+07	2.80121e+07	1.1886e+07	1.13352e+07	1.36812e+07	1.19664e+07	1.0324e+07
M167T409	cis-3-Hexenyl 3-methylbutanoate	167.143	409.1	184.146	0.398	C11H20O2	[M-H2O+H]+	Fatty Acyls	Fatty acid esters			35154-45-1	HMDB0038278	mzVault	MSI_level2	pos	4.90616e+07	4.04189e+07	4.8347e+07	4.70155e+07	5.62094e+07	4.3189e+07	4.11171e+07	3.80579e+07	4.56123e+07	4.99589e+07	5.41952e+07	3.93156e+07	4.71803e+07	4.69071e+07	4.78144e+07	7.07223e+07	7.31833e+07	9.45982e+07	8.98469e+07	7.31152e+07
M158T347	Guanidinosuccinic acid	158.06	347	175.059	0.4	C5H9N3O4	[M-H2O+H]+	Carboxylic acids and derivatives	Amino acids, peptides, and analogues	C03139		6133-30-8	HMDB0003157	HMDB	MSI_level2	pos	8.12689e+06	7.06038e+06	7.7838e+06	5.62109e+06	8.44609e+06	5.65737e+06	7.70869e+06	6.73361e+06	7.01347e+06	7.18632e+06	6.95119e+06	6.04431e+06	7.33362e+06	6.57699e+06	6.99385e+06	1.53427e+07	6.02016e+06	1.35204e+07	1.49068e+07	6.36944e+06
M309T612	Avenanthramide L	309.206	612.4	325.095	0.401	C18H15NO5	[M-NH3+H]+	Benzene and substituted derivatives	Benzoic acids and derivatives			172549-38-1	HMDB0033193	HMDB	MSI_level2	pos	9.85105e+07	1.05493e+08	1.04914e+08	1.04758e+08	1.16694e+08	1.25865e+08	9.64647e+07	1.00846e+08	1.00763e+08	2.69505e+07	1.26709e+08	1.02463e+08	1.17145e+08	1.16031e+08	1.12958e+08	3.82743e+07	3.48113e+07	4.36763e+07	3.39805e+07	2.51054e+08
M277T820	beta-Zearalenol	277.18	819.5	320.162	0.403	C18H24O5	[M-CO2+H]+	Macrolides and analogues		C14751		71030-11-0	HMDB0041838	HMDB	MSI_level2	pos	2.21384e+08	3.58196e+08	1.74396e+08	3.43339e+08	3.05836e+08	2.65725e+08	2.58325e+08	2.99838e+08	3.0061e+08	3.6191e+08	3.68206e+08	2.16057e+08	2.9557e+08	1.94233e+08	2.45855e+08	3.75351e+08	4.82211e+08	2.8486e+08	6.58169e+08	5.63552e+08
M277T874	Shogaol	277.18	873.6	276.173	0.403	C17H24O3	[M+H]+			C10494		23513-13-5		MoNA	MSI_level2	pos	4.44665e+07	5.93538e+08	4.07001e+07	4.31073e+07	7.48175e+08	8.95e+08	4.16517e+07	8.70271e+08	4.86066e+07	3.12971e+07	9.34975e+07	3.5295e+07	3.20757e+07	5.87595e+07	4.70136e+07	1.48668e+09	8.98457e+08	1.09797e+09	1.01889e+08	6.53305e+07
M167T826	3-Phenoxypropionic acid	167.07	826.4	166.063	0.404	C9H10O3	[M+H]+	Benzene and substituted derivatives	3-phenoxypropionic acids			7170-38-9	HMDB0002229	HMDB	MSI_level2	pos	4.17688e+07	3.30516e+07	3.27679e+07	3.00958e+07	3.84941e+07	2.80682e+07	4.9525e+07	2.54004e+07	2.63846e+07	6.63126e+06	3.72104e+07	3.85162e+07	5.13031e+07	3.84199e+07	3.92046e+07	1.43539e+08	1.17064e+08	1.03471e+08	1.31648e+08	1.17104e+08
M309T637	Sclareol	309.206	636.5	308.272	0.405	C20H36O2	[M+H]+	Prenol lipids	Diterpenoids	C09183	Global and overview maps; Metabolism of terpenoids and polyketides	515-03-7	HMDB0036827	mzVault	MSI_level2	pos	7.8386e+07	6.4591e+07	7.18407e+07	1.67665e+07	1.80615e+07	1.76876e+07	5.74245e+07	5.86887e+07	1.63625e+07	6.33113e+07	8.27847e+07	1.5366e+07	1.70688e+07	6.24586e+07	6.53436e+07	2.68882e+07	2.47982e+07	2.6961e+07	2.75551e+07	3.27166e+08
M270T834	Capsiamide	270.315	834	269.272	0.406	C17H35NO	[M+H]+	Carboxylic acids and derivatives	Carboxylic acid derivatives	C17515		64317-66-4	HMDB0040940	HMDB	MSI_level2	pos	8.67813e+07	8.04782e+07	6.89891e+07	1.1965e+08	8.43466e+07	1.03672e+08	1.04548e+08	8.51544e+07	7.11209e+07	1.03964e+08	1.05604e+08	1.29402e+08	1.29828e+08	1.09036e+08	9.83306e+07	1.04453e+07	1.28808e+07	9.87447e+06	1.02587e+07	8.71297e+06
M269T416	Histidylhydroxyproline	269.161	415.6	268.117	0.407	C11H16N4O4	[M+H]+	Carboxylic acids and derivatives	Amino acids, peptides, and analogues			224638-19-1	HMDB0028886	mzVault	MSI_level2	pos	8.26778e+07	9.65552e+07	7.38044e+07	8.027e+07	7.37438e+07	7.11483e+07	7.71687e+07	8.82365e+07	8.87399e+07	8.96123e+07	9.46157e+07	9.44214e+07	1.0138e+08	8.86325e+07	9.85181e+07	9.69585e+06	8.64959e+06	9.87935e+07	8.52127e+06	9.23093e+07
M215T229_2	dethiobiotin	215.139	229.1	214.132	0.408	C10H18N2O3	[M+H]+			C01909	Metabolism of cofactors and vitamins; Global and overview maps	12022-42-3	HMDB0003581	mzVault	MSI_level2	pos	1.70753e+09	1.74341e+09	1.66704e+09	1.82985e+09	1.79542e+09	1.72265e+09	1.86524e+09	1.89468e+09	1.58269e+09	2.01837e+09	1.86168e+09	1.58794e+09	1.65808e+09	1.72353e+09	1.61085e+09	7.28321e+07	7.97371e+07	5.13135e+07	5.51777e+07	1.04948e+08
M144T315_1	5-Acetyl-2,3-dihydro-1,4-thiazine	144.048	315.4	143.04	0.408	C6H9NOS	[M+H]+	Thiazines	1,4-thiazines			164524-93-0	HMDB0034882	HMDB	MSI_level2	pos	1.56827e+07	3.25286e+06	1.63081e+07	1.66609e+07	1.85333e+07	1.57378e+07	1.63933e+07	1.53451e+07	1.33834e+07	1.76625e+07	1.63502e+07	1.76043e+07	1.80833e+07	1.96867e+07	1.78726e+07	2.37367e+07	6.4738e+06	2.72383e+07	2.68638e+07	5.20464e+06
M207T201	Glycyl-Methionine	207.08	200.5	206.073	0.414	C7H14N2O3S	[M+H]+	Carboxylic acids and derivatives	Amino acids, peptides, and analogues				HMDB0028847	HMDB	MSI_level2	pos	8.57063e+07	8.0454e+07	7.68778e+07	7.66582e+07	7.84189e+07	6.12007e+07	6.46833e+07	5.81597e+07	7.0672e+07	6.92765e+07	5.8908e+07	5.01387e+07	6.39787e+07	5.94765e+07	5.83127e+07	3.34058e+06	2.45494e+06	2.68649e+06	1.58078e+06	4.14255e+06
M118T162	2-Diethylaminoethanol	118.086	162.2	117.115	0.415	C6H15NO	[M+H]+	Organonitrogen compounds	Amines			100-37-8	HMDB0033971	mzVault	MSI_level2	pos	5.25568e+08	5.47321e+08	5.41261e+08	5.46344e+08	5.33724e+08	1.29715e+08	5.22741e+08	5.17727e+08	4.93091e+08	5.06147e+08	5.04167e+08	5.21468e+08	5.11739e+08	5.47687e+08	4.9834e+08	3.33416e+08	4.61637e+08	8.67098e+07	8.62179e+07	3.74499e+08
M189T139	Alanylvaline	189.087	139.4	188.116	0.421	C8H16N2O3	[M+H]+	Carboxylic acids and derivatives	Amino acids, peptides, and analogues			1999-46-8	HMDB0028700	HMDB	MSI_level2	pos	3.25549e+07	2.25151e+07	3.07429e+07	2.72134e+07	2.88627e+07	2.90803e+07	2.48694e+07	6.84768e+07	2.47975e+07	2.32401e+07	1.88942e+07	2.21604e+07	2.6683e+07	2.55638e+07	2.38208e+07	5.25378e+08	4.85834e+08	3.8452e+08	4.63337e+08	5.60399e+08
M163T61_2	Anabasine	163.123	61.5	162.116	0.422	C10H14N2	[M+H]+			C06180	Chemical structure transformation maps; Biosynthesis of other secondary metabolites; Global and overview maps	494-52-0	HMDB0004350	Metlin	MSI_level2	pos	3.31545e+06	2.10358e+06	3.2392e+06	6.72421e+06	1.81469e+06	7.34426e+06	8.26648e+06	2.06608e+06	8.43742e+06	2.4653e+06	4.98062e+06	4.51278e+06	4.53967e+06	7.88167e+06	7.25915e+06	1.24157e+07	9.97824e+06	9.16546e+06	3.33536e+07	7.75649e+06
M225T789	3-FUROIC ACID	225.185	789.2	112.016	0.43	C5H4O3	[2M+H]+					488-93-7	HMDB0000444	HMDB	MSI_level2	pos	1.09778e+07	1.18947e+07	1.46666e+07	1.88771e+07	1.49892e+07	1.78678e+07	8.32382e+06	1.09003e+07	1.99381e+07	1.21718e+07	1.01674e+07	1.05371e+07	2.71563e+06	9.20444e+06	2.67652e+06	6.06226e+06	7.00969e+06	8.98115e+06	2.93605e+07	1.63155e+07
M187T847	Pegenone	187.148	847.3	186.079	0.432	C11H10N2O	[M+H]+			C10659		530-53-0		mzVault	MSI_level2	pos	2.90359e+07	2.76883e+07	2.71833e+07	2.10856e+07	2.5646e+07	7.51002e+06	2.96036e+07	6.17871e+06	2.24258e+07	4.51759e+07	2.42012e+07	2.5827e+07	2.83401e+07	3.4295e+07	6.4241e+07	1.04603e+07	1.72516e+07	1.07425e+07	7.75744e+06	7.43208e+06
M193T746_2	N-Nitrosothialdine	193.159	746.4	192.039	0.432	C6H12N2OS2	[M+H]+	Azacyclic compounds	Dithiazinanes			114375-58-5	HMDB0031186	mzVault	MSI_level2	pos	2.50516e+07	5.89024e+06	2.77511e+07	2.2555e+07	6.17506e+06	2.81293e+07	2.60485e+07	6.40841e+06	6.07036e+06	2.00277e+07	2.88305e+07	5.3289e+06	2.88247e+07	5.13862e+06	2.43283e+07	2.22955e+07	2.20357e+07	3.38548e+08	4.76158e+07	3.70374e+07
M191T35	Cytisine	191.118	34.8	190.111	0.439	C11H14N2O	[M+H]+			C10763	Chemical structure transformation maps; Biosynthesis of other secondary metabolites; Global and overview maps	115051-74-6		MoNA	MSI_level2	pos	5.61257e+06	4.26025e+06	2.91569e+06	2.25808e+06	2.62661e+06	4.56172e+06	3.11679e+06	5.15819e+06	5.10647e+06	3.34188e+06	5.16084e+06	3.60019e+06	5.34438e+06	5.31539e+06	2.1253e+06	2.36989e+06	3.20663e+06	4.9192e+06	3.75542e+06	3.54307e+06
M327T930	MG(0_0_a-17_0_0_0)[rac]	327.289	930	344.293	0.442	C20H40O4	[M-H2O+H]+	Glycerolipids	Monoradylglycerols				HMDB0072848	HMDB	MSI_level2	pos	2.45047e+07	1.70287e+07	2.6762e+07	2.156e+07	6.91691e+06	1.66294e+07	2.63443e+07	2.13722e+07	1.9825e+07	1.78525e+07	1.80942e+07	2.03028e+07	1.59863e+07	1.2837e+07	6.70211e+06	2.64148e+07	7.98057e+06	9.48278e+06	9.29865e+06	9.44631e+06
M323T703	N-Oleoyl Glycine	323.258	702.6	339.277	0.444	C20H37NO3	[M-NH3+H]+	Diazines	Pyrimidines and pyrimidine derivatives				HMDB0241916	HMDB	MSI_level2	pos	6.50627e+07	6.2157e+07	7.19896e+07	5.53315e+07	1.83401e+08	1.35597e+08	7.23139e+07	1.6782e+08	1.54667e+08	1.59744e+08	6.60435e+07	5.81533e+07	6.49888e+07	1.40169e+08	7.70139e+07	189216	1.97728e+07	2.78426e+07	639600	150014
M277T500	Lysylphenylalanine	277.118	499.7	293.174	0.445	C15H23N3O3	[M-NH3+H]+	Carboxylic acids and derivatives	Amino acids, peptides, and analogues			53609-61-3	HMDB0028958	mzVault	MSI_level2	pos	1.12113e+09	1.17908e+09	1.03353e+09	1.07179e+09	1.05282e+09	1.0692e+09	1.04051e+09	1.02488e+09	1.11809e+09	1.04699e+09	1.15177e+09	1.07542e+09	1.10408e+09	1.02756e+09	1.08954e+09	4.16861e+08	4.61411e+08	4.4772e+08	4.31104e+08	1.95218e+09
M251T509	Aspartame	251.139	509.2	294.122	0.447	C14H18N2O5	[M-CO2+H]+	Carboxylic acids and derivatives	Amino acids, peptides, and analogues	C11045	Sensory system	53906-69-7	HMDB0001894	MoNA	MSI_level2	pos	4.39029e+06	2.89275e+06	3.14798e+06	4.03435e+06	3.78557e+06	6.65583e+06	5.2464e+06	4.77914e+06	2.91799e+06	4.43199e+06	3.80422e+06	2.93411e+06	3.3425e+06	5.17479e+06	4.41427e+06	6.93607e+06	6.34678e+06	6.47564e+06	5.7703e+06	5.76539e+06
M311T723	Ethyl_oleate	311.294	723.3	310.287	0.454	C20H38O2	[M+H]+					111-62-6	HMDB0034451	HMDB	MSI_level2	pos	1.08239e+07	7.74521e+06	9.14559e+06	9.9052e+06	1.09975e+07	1.12671e+07	9.06704e+06	1.07388e+07	7.67048e+06	1.02841e+07	9.74576e+06	8.5035e+06	1.08031e+07	9.13345e+06	9.73977e+06	5.96915e+06	3.73238e+06	6.98923e+06	5.53752e+06	1.0199e+07
M213T628	Tetradecanal	213.185	628.2	212.214	0.454	C14H28O	[M+H]+	Fatty Acyls	Fatty aldehydes			511542-15-7	HMDB0034283	HMDB	MSI_level2	pos	1.78146e+07	1.72456e+07	1.83117e+07	1.61047e+07	1.68883e+07	2.00651e+07	1.79269e+07	1.7793e+07	1.35968e+07	1.29907e+07	1.79836e+07	1.38417e+07	1.78945e+07	1.46535e+07	1.56466e+07	1.54816e+07	1.43712e+07	1.74712e+07	1.55513e+07	1.38079e+07
M267T580	9-Octadecenal	267.159	579.8	266.261	0.458	C18H34O	[M+H]+	Fatty Acyls	Fatty aldehydes			10009-79-7	HMDB0030965	mzVault	MSI_level2	pos	1.16315e+07	2.26907e+06	8.3575e+06	2.31432e+06	7.87718e+06	1.7346e+07	1.03552e+07	2.30803e+06	1.09718e+07	1.19984e+07	8.57062e+06	1.17281e+07	2.66483e+06	9.73853e+06	2.24758e+06	5.59287e+06	5.11089e+06	4.22997e+06	5.14146e+06	4.279e+06
M247T906	cis-trans-Farnesyl acetate	247.242	905.5	264.209	0.46	C17H28O2	[M-H2O+H]+	Prenol lipids	Sesquiterpenoids				HMDB0303025	mzVault	MSI_level2	pos	4.43582e+07	4.77797e+07	4.95029e+07	3.64807e+07	3.59128e+07	4.53198e+07	3.1019e+07	4.05671e+07	5.08129e+07	4.77897e+07	3.09258e+07	4.64532e+07	5.03944e+07	3.05599e+07	4.7444e+07	1.43395e+07	1.53752e+07	1.49678e+07	1.59678e+07	1.23282e+07
M223T584	Acetamiprid	223.075	584.4	222.067	0.466	C10H11ClN4	[M+H]+	Pyridines and derivatives	Halopyridines	C18507		135410-20-7	HMDB0247906	MoNA	MSI_level2	pos	9.03681e+07	7.88447e+07	7.98893e+07	7.97242e+07	8.24121e+07	6.90384e+07	7.15545e+07	6.44363e+07	7.04952e+07	8.08392e+07	9.53511e+07	1.02852e+08	8.28344e+07	9.4949e+07	8.82569e+07	1.73551e+08	1.52541e+08	1.65896e+08	1.619e+08	1.36101e+08
M270T852	5-Hydroxysulfamethoxazole	270.279	852	269.047	0.468	C10H11N3O4S	[M+H]+	Benzene and substituted derivatives	Benzenesulfonamides				HMDB0060529	mzVault	MSI_level2	pos	1.61922e+08	1.74634e+08	1.5363e+08	1.89687e+08	1.70627e+08	1.43529e+08	1.00434e+08	1.52008e+08	2.20819e+08	1.56441e+08	6.9847e+06	2.88991e+08	1.74541e+08	1.453e+08	1.59706e+08	6.82786e+07	6.53858e+07	7.07185e+07	7.87953e+07	6.87265e+07
M270T878	Octadecylamine	270.279	877.6	269.308	0.468	C18H39N	[M+H]+	Organonitrogen compounds	Amines			61788-45-2	HMDB0029586	mzVault	MSI_level2	pos	1.04014e+08	1.049e+08	9.18309e+07	1.06077e+08	1.05006e+08	7.82418e+07	5.94836e+07	9.29604e+07	1.19782e+08	9.26493e+07	2.9642e+06	3.66561e+07	1.01465e+08	7.82733e+07	6.99279e+07	1.78296e+07	2.82294e+07	3.33046e+07	2.66207e+07	1.88247e+07
M436T521	Valsartan	436.234	521.5	435.227	0.47	C24H29N5O3	[M+H]+	Carboxylic acids and derivatives	Amino acids, peptides, and analogues			1331908-02-1	HMDB0014323	HMDB	MSI_level2	pos	7.74478e+06	2.11437e+07	1.6441e+07	2.28868e+07	2.69587e+07	6.5202e+07	8.079e+06	2.19748e+07	2.00416e+07	6.18941e+07	8.4585e+07	2.30995e+07	1.33233e+08	2.38776e+07	1.21414e+08	7.6209e+07	5.73294e+07	6.17019e+07	5.36298e+07	7.29335e+07
M267T393	4-Methoxybrassinin	267.134	393.2	266.055	0.476	C12H14N2OS2	[M+H]+	Indoles and derivatives	Indoles			129602-03-5	HMDB0040790	mzVault	MSI_level2	pos	1.75763e+09	1.83013e+09	1.63602e+09	1.67203e+09	1.65922e+09	1.63794e+09	1.78397e+09	1.6858e+09	1.71755e+09	1.63225e+09	1.66993e+09	1.52601e+09	1.53436e+09	1.56525e+09	1.58756e+09	8.77486e+08	8.11848e+08	7.72268e+08	7.35883e+08	5.71216e+08
M295T422	Tyrosyl-Leucine	295.129	422.2	294.158	0.482	C15H22N2O4	[M+H]+	Carboxylic acids and derivatives	Amino acids, peptides, and analogues				HMDB0029109	HMDB	MSI_level2	pos	2.65899e+08	2.23728e+08	2.66064e+08	2.4994e+08	2.93555e+08	2.30542e+08	2.5951e+08	2.32752e+08	2.44737e+08	2.70436e+08	2.6965e+08	2.27161e+08	2.63558e+08	2.74018e+08	2.59417e+08	3.3327e+08	2.97993e+08	4.22385e+08	3.68817e+08	9.06998e+07
M266T741	Prenyl glucoside	266.248	740.7	248.126	0.485	C11H20O6	[M+NH4]+	Fatty Acyls	Fatty acyl glycosides			117861-55-9	HMDB0031876	mzVault	MSI_level2	pos	9.7664e+06	1.77513e+07	1.52192e+07	1.72004e+07	1.60492e+07	1.5979e+07	1.45644e+07	1.9969e+07	1.88076e+07	1.39054e+07	1.83185e+07	1.47474e+07	1.84729e+07	1.16589e+07	1.3872e+07	6.13481e+06	5.616e+06	3.75158e+06	5.92392e+06	4.81867e+06
M318T974	N-(1-Deoxy-1-fructosyl)histidine	318.3	974.3	317.122	0.486	C12H19N3O7	[M+H]+	Carboxylic acids and derivatives	Amino acids, peptides, and analogues			25020-13-7	HMDB0037839	HMDB	MSI_level2	pos	3.2033e+07	3.10361e+07	3.35111e+07	3.41139e+07	3.43355e+07	3.13514e+07	3.76446e+07	3.50467e+07	2.91787e+07	3.13207e+07	3.31355e+07	2.56842e+07	3.91092e+07	2.6486e+07	2.78985e+07	860281	1.57712e+06	1.91564e+06	2.52361e+06	2.00408e+06
M175T183	alpha-Ionene	175.087	182.5	174.141	0.488	C13H18	[M+H]+	Tetralins				475-03-6	HMDB0059826	HMDB	MSI_level2	pos	7.1681e+07	6.40201e+07	6.6637e+06	9.74267e+06	8.88567e+06	7.73871e+06	7.62573e+06	5.60786e+06	7.63096e+06	6.75819e+06	8.39197e+06	4.23878e+06	7.15321e+06	6.48427e+06	6.29434e+06	1.55468e+07	1.76717e+07	1.70946e+07	1.41593e+07	1.59489e+07
M263T758	Feruloyl-2-hydroxyputrescine	263.237	758.4	280.142	0.489	C14H20N2O4	[M-H2O+H]+	Cinnamic acids and derivatives	Hydroxycinnamic acids and derivatives				HMDB0033465	HMDB	MSI_level2	pos	6.67596e+07	5.6393e+07	6.15211e+07	6.38657e+07	6.87344e+07	6.78483e+07	6.26489e+07	8.04203e+07	6.76928e+07	7.40483e+07	7.51762e+07	5.36813e+07	7.09916e+07	6.36109e+07	8.00764e+07	2.81773e+07	3.60379e+07	2.12625e+07	1.5007e+08	1.29231e+08
M173T703	Acetaldehyde 1,3-octanediol acetal	173.117	702.8	172.146	0.491	C10H20O2	[M+H]+	Dioxanes	1,3-dioxanes			202188-43-0	HMDB0032155	HMDB	MSI_level2	pos	2.3651e+07	3.05815e+07	2.79153e+07	2.72295e+07	2.64841e+07	3.69647e+07	2.43471e+07	2.00084e+07	1.41037e+07	2.35067e+07	2.38296e+07	2.46841e+07	2.30145e+07	2.33345e+07	1.58183e+07	1.8035e+07	1.84051e+07	7.85675e+07	1.96163e+07	1.40107e+07
M240T896	Epicubenol	240.232	895.6	222.198	0.499	C15H26O	[M+NH4]+	Prenol lipids	Sesquiterpenoids	C19744		19912-67-5	HMDB0037031	mzVault	MSI_level2	pos	8.42381e+07	7.70471e+07	7.04452e+07	9.78528e+07	3.8489e+07	2.56548e+07	7.946e+07	6.7409e+07	1.67988e+07	6.9889e+07	6.23847e+07	7.21515e+07	9.5637e+06	4.0155e+07	7.35214e+07	4.77714e+07	3.68156e+07	2.88935e+07	5.53854e+07	2.85504e+07
M240T739	Isointermedeol	240.232	738.9	222.198	0.499	C15H26O	[M+NH4]+					71963-78-5	HMDB0036642	HMDB	MSI_level2	pos	6.9024e+06	9.67215e+06	3.34727e+06	8.6246e+06	7.71934e+06	1.06624e+07	9.31929e+06	1.00042e+07	8.61702e+06	9.95846e+06	3.19453e+06	7.92741e+06	1.23954e+07	1.37363e+07	1.0353e+07	6.32675e+06	4.89925e+06	7.57182e+06	1.73182e+07	3.1894e+07
M163T538	Memantine	163.148	538	179.167	0.502	C12H21N	[M-NH3+H]+	Organonitrogen compounds	Amines	C13736		41100-52-1	HMDB0015177	MoNA	MSI_level2	pos	1.91726e+07	1.55491e+07	1.93047e+07	1.89871e+07	3.92294e+07	3.17185e+07	3.45738e+07	1.50636e+07	1.81339e+07	1.83461e+07	1.88045e+07	1.94609e+07	1.84958e+07	2.06245e+07	1.9357e+07	4.96336e+07	4.80389e+07	8.41004e+07	5.86587e+07	4.24678e+07
M164T366	2-(5-Methyl-2-furanyl)-3-piperidinol	164.034	366.1	181.11	0.502	C10H15NO2	[M-H2O+H]+	Organonitrogen compounds	Amines				HMDB0039838	mzVault	MSI_level2	pos	2.08905e+08	1.83849e+08	2.21415e+08	2.02939e+08	2.50582e+08	2.03748e+08	1.90032e+08	1.77668e+08	1.84479e+08	2.15794e+08	2.07769e+08	1.77022e+08	2.09775e+08	2.04253e+08	1.83524e+08	2.68847e+08	2.8406e+08	3.67969e+08	3.63964e+08	2.75222e+08
M253T159	Deoxyinosine	253.093	159.4	252.086	0.504	C10H12N4O4	[M+H]+	Purine nucleosides	Purine 2'-deoxyribonucleosides	C05512	Membrane transport; Global and overview maps; Nucleotide metabolism	890-38-0	HMDB0000071	Metlin	MSI_level2	pos	2.35256e+08	2.99374e+08	8.12698e+07	3.01909e+08	5.5426e+07	8.6198e+07	3.33514e+08	3.15846e+08	3.02687e+08	3.09523e+08	1.15903e+08	4.54709e+07	5.00128e+07	5.91947e+07	2.12348e+08	2.26969e+07	1.03097e+07	4.8143e+07	4.7828e+07	6.78754e+06
M224T139	Methyl 4-chloro-1H-indole-3-acetate	224.128	138.6	223.04	0.507	C11H10ClNO2	[M+H]+	Indoles and derivatives	Indolyl carboxylic acids and derivatives			19077-78-2	HMDB0032937	HMDB	MSI_level2	pos	2.92793e+07	2.7828e+07	3.18039e+07	3.30949e+07	3.23502e+07	3.14307e+07	2.88254e+07	2.99313e+07	3.30952e+07	3.25757e+07	3.51444e+07	3.25246e+07	3.73014e+07	3.2762e+07	2.8966e+07	4.42552e+07	4.36193e+07	4.98909e+07	6.48313e+07	1.82406e+07
M307T945	Icosa-2,4,6-trienoic acid	307.263	944.8	306.256	0.512	C20H34O2	[M+H]+	Fatty Acyls	Fatty acids and conjugates				HMDB0251723	HMDB	MSI_level2	pos	2.76185e+08	2.34262e+08	2.8324e+08	1.69374e+08	2.03559e+08	4.38629e+08	3.25673e+08	3.26133e+08	6.94129e+07	3.1821e+08	1.87952e+08	2.26016e+08	2.41872e+08	2.11741e+08	2.17521e+08	1.57067e+07	2.06221e+07	2.59658e+07	3.90948e+08	2.52728e+07
M251T808	9-OxoODE	251.237	807.8	294.219	0.515	C18H30O3	[M-CO2+H]+	Fatty Acyls	Lineolic acids and derivatives	C14766	Lipid metabolism	54232-59-6	HMDB0004669	Metlin	MSI_level2	pos	2.96018e+07	3.37744e+07	4.16847e+07	3.82993e+07	2.5927e+07	3.60534e+07	3.55614e+07	4.3856e+07	2.11605e+07	3.8835e+07	5.44981e+07	4.82195e+07	3.61464e+07	3.76837e+07	3.32052e+07	2.63962e+07	3.01896e+07	2.89858e+07	2.53138e+07	1.82891e+07
M251T893	methyl (9E,12Z)-octadeca-9,12-dienoate	251.237	892.6	294.256	0.515	C19H34O2	[M-CO2+H]+	Fatty Acyls	Lineolic acids and derivatives				HMDB0254557	mzVault	MSI_level2	pos	3.95317e+06	2.0441e+07	2.22174e+07	3.97837e+07	4.30683e+06	1.84975e+07	2.29178e+07	1.98096e+07	1.68698e+07	2.91465e+06	2.93243e+07	2.71217e+07	2.88347e+07	1.89988e+07	4.01353e+06	6.6405e+07	3.94537e+07	1.10153e+07	3.04978e+07	3.33834e+07
M136T432	Dextroamphetamine	136.112	431.8	135.105	0.516	C9H13N	[M+H]+	Benzene and substituted derivatives	Phenethylamines	C07884		51-64-9	HMDB0015516	Metlin	MSI_level2	pos	5.85402e+06	5.1214e+06	6.77523e+06	7.2824e+06	6.95724e+06	7.37567e+06	4.82771e+06	6.10444e+06	6.93969e+06	7.63737e+06	6.80193e+06	6.98398e+06	8.10017e+06	6.14472e+06	5.16277e+06	1.49974e+07	1.30547e+07	1.31341e+07	2.229e+07	1.68844e+07
M373T135	Biocytin	373.19	135.2	372.183	0.518	C16H28N4O4S	[M+H]+	Carboxylic acids and derivatives	Amino acids, peptides, and analogues	C05552	Metabolism of cofactors and vitamins; Global and overview maps; Digestive system	576-19-2	HMDB0003134	HMDB	MSI_level2	pos	3.92543e+07	3.73374e+07	3.4005e+07	4.20642e+07	4.36027e+07	4.24746e+07	4.0924e+07	4.41875e+07	4.01743e+07	3.69178e+07	1.95906e+07	4.82246e+07	4.38193e+07	4.78466e+07	5.00337e+07	2.03497e+07	1.79246e+07	1.53241e+07	1.31269e+07	1.90512e+07
M255T739	3-(4-Methylbenzylidene)camphor	255.174	738.8	254.167	0.52	C18H22O	[M+H]+	Prenol lipids	Monoterpenoids				HMDB0246209	HMDB	MSI_level2	pos	3.12318e+07	7.68268e+07	5.40569e+07	4.54097e+07	2.75784e+07	9.89094e+06	3.34637e+07	5.07663e+07	7.371e+07	2.55605e+07	5.41063e+07	4.84185e+07	6.57333e+07	3.15763e+07	5.3501e+07	2.03164e+07	1.83946e+07	1.3447e+07	6.66265e+07	4.98102e+07
M189T506	5-Methyl-2-phenyl-2-hexenal	189.091	506.2	188.12	0.52	C13H16O	[M+H]+	Benzene and substituted derivatives	Phenylacetaldehydes			188829-73-4	HMDB0031855	mzVault	MSI_level2	pos	2.2099e+07	1.58668e+07	2.17225e+07	2.69851e+07	2.81035e+07	1.50224e+07	1.75179e+07	1.57513e+07	1.86049e+07	2.35902e+07	3.1279e+07	2.48033e+07	2.35743e+07	2.57471e+07	2.43607e+07	4.36597e+07	4.06833e+07	6.90569e+07	6.28703e+07	4.29152e+07
M135T350	p-Mentha-1,3,8-triene	135.092	349.6	134.11	0.521	C10H14	[M+H]+	Prenol lipids	Monoterpenoids			18368-95-1	HMDB0037013	HMDB	MSI_level2	pos	2.33091e+07	2.56878e+07	3.36449e+07	3.47767e+07	3.54705e+07	2.29091e+07	3.278e+07	3.35761e+07	2.88086e+07	2.76185e+07	4.40923e+07	2.7904e+07	3.74025e+07	3.0908e+07	3.37206e+07	3.96868e+07	4.13932e+07	3.19895e+07	3.69918e+07	3.45624e+07
M478T941	Polyporusterone E	478.425	940.9	460.319	0.522	C28H44O5	[M+NH4]+	Steroids and steroid derivatives	Cholestane steroids			141360-92-1	HMDB0038498	HMDB	MSI_level2	pos	2.15502e+08	8.40717e+07	2.15809e+08	1.33178e+08	2.51997e+08	1.69043e+08	1.60345e+08	1.96126e+08	1.84572e+08	1.03108e+08	1.75459e+08	2.60015e+06	2.02068e+08	1.70111e+08	1.70187e+08	198132	1.24477e+06	1.26383e+07	1.27001e+07	1.0739e+07
M249T581	Prenyl cis-caffeate	249.112	581.2	248.105	0.522	C14H16O4	[M+H]+	Cinnamic acids and derivatives	Hydroxycinnamic acids and derivatives	C10487		118971-61-2	HMDB0041140	HMDB	MSI_level2	pos	2.24615e+07	2.5568e+07	1.80661e+07	2.05534e+07	2.39578e+07	1.35921e+07	2.27469e+07	1.4787e+07	2.2123e+07	2.36469e+07	2.68341e+07	2.11677e+07	2.86807e+07	2.46355e+07	2.35142e+07	1.10983e+07	9.29727e+06	9.91175e+06	9.12652e+06	4.2983e+07
M213T674_1	12-Methyltridecanal	213.148	673.8	212.214	0.532	C14H28O	[M+H]+	Fatty Acyls	Fatty aldehydes			93843-20-0	HMDB0032432	HMDB	MSI_level2	pos	4.33084e+07	4.3559e+07	4.60278e+07	4.36525e+07	4.11504e+07	5.63128e+07	3.77489e+07	4.16627e+07	3.60232e+07	3.83435e+07	3.62689e+07	2.98568e+07	3.46929e+07	2.97333e+07	3.01908e+07	2.05015e+07	2.12757e+07	3.88334e+07	2.39636e+07	1.71926e+07
M149T59_2	Cinnamic Acid	149.107	59.4	148.052	0.539	C9H8O2	[M+H]+			C10438		621-82-9	HMDB0000567	Metlin	MSI_level2	pos	6.60181e+06	2.29585e+06	1.85087e+06	8.07732e+06	6.96461e+06	1.82092e+06	4.78491e+06	3.07416e+06	3.56046e+06	6.25338e+06	5.324e+06	5.07508e+06	6.89454e+06	7.15891e+06	1.73699e+06	8.85796e+06	7.56226e+06	7.26352e+06	7.35709e+06	6.97407e+06
M352T953	Isolinderenolide	352.321	953.4	334.251	0.54	C21H34O3	[M+NH4]+	Tetrahydrofurans				139328-80-6	HMDB0038104	HMDB	MSI_level2	pos	4.34406e+08	1.23986e+08	1.73164e+08	5.68443e+08	1.90494e+08	9.84152e+07	1.65251e+08	1.5753e+08	1.91696e+08	8.35732e+07	2.20382e+08	1.65124e+08	1.07372e+08	1.64849e+08	1.62753e+08	9.61412e+07	7.72619e+07	7.81924e+07	8.83104e+07	8.12051e+07
M258T162	N-gamma-Glutamylglutamine	258.108	162.5	275.112	0.549	C10H17N3O6	[M-H2O+H]+	Carboxylic acids and derivatives	Amino acids, peptides, and analogues			1466-50-8	HMDB0029147	HMDB	MSI_level2	pos	5.7351e+08	5.57839e+08	4.93544e+08	4.73449e+08	5.19322e+08	5.31294e+08	5.05179e+08	5.51985e+08	4.58563e+08	4.25261e+08	4.44624e+08	3.98186e+08	3.92577e+08	4.45517e+08	4.28044e+08	1.07287e+07	1.04608e+07	1.06625e+07	7.70236e+06	6.83502e+06
M291T848	16-B1-phytoprostane	291.195	848.1	308.199	0.55	C18H28O4	[M-H2O+H]+	Fatty Acyls	Eicosanoids				HMDB0304634	mzVault	MSI_level2	pos	3.07697e+08	3.00973e+08	2.52395e+08	2.26616e+08	2.3351e+08	2.96646e+08	2.73551e+08	3.15583e+08	2.31236e+08	1.92397e+08	2.7067e+08	3.61903e+08	2.32808e+08	2.95811e+08	1.99861e+08	8.28536e+07	5.74814e+07	8.74127e+07	5.89667e+08	4.78384e+07
M180T176	Salsolinol	180.102	175.9	179.095	0.554	C10H13NO2	[M+H]+	Tetrahydroisoquinolines		C09642	Chemical structure transformation maps	27740-96-1	HMDB0042012	MoNA	MSI_level2	pos	2.94346e+09	2.80521e+09	2.99246e+09	8.15675e+08	7.7243e+08	3.31735e+09	5.32273e+09	4.81808e+09	2.30204e+09	2.04201e+09	9.27994e+08	3.63752e+09	2.9866e+09	2.76829e+09	2.58877e+09	5.17109e+08	3.78108e+08	9.66174e+08	9.20599e+08	1.19839e+09
M180T312	Mexiletine	180.102	311.9	179.131	0.554	C11H17NO	[M+H]+	Phenol ethers		C07220		718619-78-4	HMDB0014523	HMDB	MSI_level2	pos	3.34183e+08	3.11733e+08	4.49474e+08	1.01848e+08	9.64945e+07	3.81654e+08	7.76902e+08	6.88545e+08	2.59095e+08	2.31995e+08	9.21674e+07	4.6987e+08	3.87948e+08	3.13799e+08	3.12725e+08	1.13452e+08	1.9468e+08	4.98833e+08	5.05174e+08	7.36086e+07
M180T147	S-Carboxymethyl-L-cysteine	180.102	147.5	179.025	0.554	C5H9NO4S	[M+H]+	Carboxylic acids and derivatives	Amino acids, peptides, and analogues	C03727		1391068-19-1	HMDB0029415	BioDeepDB	MSI_level2	pos	1.33523e+09	6.47986e+08	1.39046e+09	2.68717e+08	3.08255e+08	1.46944e+09	2.5377e+09	4.0346e+09	1.68627e+09	9.06134e+08	3.15376e+08	2.84211e+09	1.36373e+09	1.76202e+09	1.14851e+09	3.64352e+07	2.86632e+07	5.48566e+07	6.8091e+07	2.99069e+08
M235T701	Hydnocarpic acid	235.206	700.7	252.209	0.554	C16H28O2	[M-H2O+H]+			C16795		459-67-6		mzVault	MSI_level2	pos	1.81541e+07	1.46011e+07	1.7014e+07	1.56411e+07	1.60296e+07	1.43017e+07	2.03059e+07	1.98087e+07	1.53086e+07	2.16465e+07	1.88289e+07	1.96155e+07	2.20399e+07	1.88e+07	1.57936e+07	1.89401e+07	2.02381e+07	1.85855e+07	2.14589e+07	1.7677e+07
M317T700_1	Isorhamnetin	317.065	700.3	316.058	0.557	C16H12O7	[M+H]+	Flavonoids	Flavones	C10084		480-19-3	HMDB0002655	HMDB	MSI_level2	pos	3.43408e+07	3.45186e+07	3.28872e+07	3.31585e+07	3.78201e+07	2.60209e+07	3.18836e+07	2.85814e+07	3.58737e+07	3.32001e+07	3.83367e+07	3.22224e+07	3.67694e+07	3.50249e+07	3.5296e+07	1.26189e+07	1.16367e+07	1.30193e+07	1.49109e+07	1.06125e+07
M177T314	Scytalone	177.091	314	194.058	0.569	C10H10O4	[M-H2O+H]+			C00779		49598-85-8		mzVault	MSI_level2	pos	7.75225e+06	7.1442e+06	5.77556e+06	5.20662e+06	4.363e+06	5.30949e+06	8.29133e+06	5.06762e+06	6.8893e+06	7.9105e+06	4.18065e+06	7.521e+06	8.03342e+06	7.4687e+06	6.52609e+06	1.25531e+07	1.02389e+07	1.65054e+07	1.31459e+07	1.62625e+07
M367T398	beta-1,4-Mannosyl-N-acetylglucosamine	367.147	398.5	383.143	0.571	C14H25NO11	[M-OH+H]+	Organooxygen compounds	Carbohydrates and carbohydrate conjugates			856224-94-7	HMDB0006535	mzVault	MSI_level2	pos	5.54719e+07	4.35432e+07	1.25941e+07	1.46989e+07	3.5819e+07	8.05772e+06	6.91894e+07	2.18812e+07	1.27043e+08	9.68339e+07	5.27319e+07	1.04248e+08	4.95455e+07	1.1722e+08	1.37667e+08	3.05693e+07	3.57727e+07	6.75348e+07	2.34693e+07	3.45679e+07
M274T301	1,17-Diamino-4,9,13-triazaheptadecane	274.187	300.7	273.289	0.573	C14H35N5	[M+H]+	Organonitrogen compounds	Amines			129225-31-6	HMDB0039492	HMDB	MSI_level2	pos	5.42142e+06	5.86478e+06	5.26007e+06	4.44477e+06	6.93135e+06	5.70238e+06	5.61833e+06	7.70876e+06	6.50227e+06	5.31497e+06	6.53909e+06	7.2732e+06	7.33351e+06	6.42405e+06	6.08486e+06	7.68992e+07	9.05962e+07	8.48883e+07	8.35775e+07	4.44918e+07
M235T560	7-(1,3-Cyclohexadienyl)-5-hydroxy-2,6-dimethyl-2-hepten-4-one	235.133	560.3	234.162	0.577	C15H22O2	[M+H]+	Organooxygen compounds	Carbohydrates and carbohydrate conjugates				HMDB0037739	HMDB	MSI_level2	pos	1.51904e+07	2.46515e+07	1.86402e+07	1.63287e+07	2.46911e+07	1.59621e+07	1.63231e+07	1.8709e+07	1.53026e+07	3.97784e+07	1.73569e+07	1.62641e+07	1.77439e+07	1.75076e+07	1.68944e+07	8.86735e+06	2.4663e+07	7.35302e+06	6.80263e+06	2.82668e+07
M522T817	LysoPC(18_1(11Z)_0_0)	522.356	816.7	521.348	0.579	C26H52NO7P	[M+H]+	Glycerophospholipids	Glycerophosphocholines				HMDB0010385	HMDB	MSI_level2	pos	1.35789e+08	1.36062e+08	1.26992e+08	9.82471e+07	9.79048e+07	2.56847e+07	3.55359e+07	8.31347e+07	2.67328e+08	9.21732e+07	4.48818e+06	1.55334e+08	1.31331e+08	1.41757e+08	7.69913e+07	2.63961e+07	326018	4.43726e+07	387213	3.29686e+07
M224T200	(R)-2,3-Dihydro-3,5-dihydroxy-2-oxo-3-indoleacetic acid	224.092	200.5	223.048	0.581	C10H9NO5	[M+H]+	Indoles and derivatives	Indolyl carboxylic acids and derivatives				HMDB0038941	HMDB	MSI_level2	pos	7.23682e+07	6.99275e+07	1.15078e+08	4.23416e+07	2.64059e+07	1.30339e+08	1.70635e+08	4.23663e+07	2.53515e+07	2.10618e+07	2.76986e+07	1.55826e+08	1.02787e+08	9.59677e+07	6.84021e+07	3.44699e+07	3.07141e+07	3.68053e+07	4.43663e+07	1.12055e+07
M196T99_2	Acridone	196.097	99	195.068	0.588	C13H9NO	[M+H]+	Quinolines and derivatives	Benzoquinolines	C20142		643-62-9	HMDB0246984	HMDB	MSI_level2	pos	4.05185e+07	4.12366e+07	4.45229e+07	3.7477e+07	3.84435e+07	6.45923e+07	4.3084e+07	5.73584e+07	4.38789e+07	4.6096e+07	4.36214e+07	5.22774e+07	5.0234e+07	3.58767e+07	4.09518e+07	2.77706e+07	1.55191e+07	3.29577e+07	4.10266e+07	1.91257e+07
M250T842	8-Epi-inunolide	250.18	842.2	232.146	0.589	C15H20O2	[M+NH4]+			C22054				mzVault	MSI_level2	pos	6.471e+06	7.47688e+06	1.89666e+06	6.55339e+06	1.68386e+06	4.22532e+06	8.74242e+06	4.05732e+06	1.73415e+06	1.17758e+07	1.2738e+07	1.65291e+06	1.86398e+06	5.7484e+06	6.52721e+06	8.99072e+06	5.78838e+06	6.56309e+06	8.52547e+06	5.65788e+06
M222T608	Sarmentine	222.185	607.6	221.178	0.591	C14H23NO	[M+H]+	Pyrrolidines	N-acylpyrrolidines			78910-33-5	HMDB0038840	mzVault	MSI_level2	pos	5.78191e+06	1.60614e+06	8.06917e+06	7.39225e+06	1.72545e+06	1.57029e+06	1.54783e+06	7.22716e+06	5.84006e+06	1.06235e+07	8.56886e+06	5.55556e+06	6.64388e+06	3.56007e+06	5.33897e+06	1.35263e+07	7.54818e+06	3.54475e+06	4.37098e+06	1.35005e+07
M325T608	6,8-Heneicosanedione	325.274	607.7	324.303	0.593	C21H40O2	[M+H]+	Organooxygen compounds	Carbonyl compounds				HMDB0035570	mzVault	MSI_level2	pos	1.02904e+08	9.99912e+07	1.09911e+08	9.75126e+07	1.30991e+08	1.04756e+08	1.10258e+08	1.06853e+08	1.12053e+08	1.19901e+08	1.13928e+08	1.10838e+08	1.29891e+08	1.23043e+08	1.2344e+08	3.77229e+07	3.48746e+07	4.68623e+07	4.95381e+07	3.94264e+07
M215T260	L-N-(3-Carboxypropyl)glutamine	215.102	259.8	232.106	0.595	C9H16N2O5	[M-H2O+H]+	Carboxylic acids and derivatives	Amino acids, peptides, and analogues			3183-72-0	HMDB0029393	HMDB	MSI_level2	pos	2.52073e+07	2.78203e+07	2.77578e+07	2.50938e+07	3.67347e+07	3.00722e+07	2.87729e+07	2.817e+07	2.60716e+07	2.16724e+07	2.4279e+07	2.33246e+07	3.53359e+07	2.58652e+07	2.53062e+07	3.984e+08	3.60449e+08	3.13341e+08	3.38336e+08	2.15413e+08
M130T183	2-Acetyl-4,5-dihydrothiazole	130.065	182.8	129.025	0.595	C5H7NOS	[M+H]+	Azolines	Thiazolines			29926-41-8	HMDB0033561	HMDB	MSI_level2	pos	9.78319e+06	9.0485e+06	1.18885e+07	1.45485e+07	1.66857e+07	1.19241e+07	1.66552e+07	1.16085e+07	1.66971e+07	1.15624e+07	2.27606e+07	1.04257e+07	1.28e+07	1.22106e+07	1.80031e+07	1.36296e+07	1.18713e+07	1.05633e+07	1.07848e+07	5.18414e+07
M165T314_2	Propyl benzoate	165.091	314.4	164.084	0.596	C10H12O2	[M+H]+	Benzene and substituted derivatives	Benzoic acids and derivatives			2315-68-6	HMDB0031761	HMDB	MSI_level2	pos	1.87926e+07	3.30443e+06	1.61444e+07	6.7085e+06	2.96098e+06	2.41085e+06	1.38514e+07	1.39789e+07	1.37373e+07	7.57462e+06	8.37993e+06	7.90545e+06	8.13683e+06	2.25507e+06	7.84021e+06	5.28852e+06	1.21806e+07	1.10555e+07	5.30484e+06	9.00374e+06
[truncated: 2,667 more rows]
